# Supplementary material for: DawnRank: discovering personalized driver genes in cancer
Source: Genome Med. 2014 Jul 31;6(7):56. doi: 10.1186/s13073-014-0056-8 (PMC4148527; doi:10.1186/s13073-014-0056-8)
Supplement: Supplementary file 2 — Aggregate ranking of genes in GBM, OV, and BRCA. [file 13073_2014_56_MOESM2_ESM.xlsx]

## Sheet: Aggregate Legend
Gene	The gene in question
Aggregate Score	The raw Condorcet Rank-Aggregated Score
Rank	The rank of the gene based on the Condorcet Rank-Aggregated Score
Percentile Rank	The rank score converted to percentile score

## Sheet: BRCA
Gene	Aggregate Score	Rank	Percentile Rank
TP53	0.998645	1	0.9999
PIK3CA	0.997808	2	0.999808
GATA3	0.988664	3	0.999616
CDH1	0.987948	4	0.999424
MAP2K4	0.975504	5	0.999232
MAP3K1	0.975391	6	0.999039
NCOR1	0.972902	7	0.998847
PIK3R1	0.972403	8	0.998655
APOB	0.970055	9	0.998463
AKT1	0.969227	10	0.998271
RELN	0.966663	11	0.998079
ATM	0.962467	12	0.997887
DMD	0.961539	13	0.997695
NF1	0.961291	14	0.997502
ERBB3	0.960668	15	0.99731
CBLB	0.959375	16	0.997118
ARID1A	0.958796	17	0.996926
BRCA1	0.957099	18	0.996734
MYB	0.956374	19	0.996542
RB1	0.955586	20	0.99635
BRCA2	0.955511	21	0.996158
FOXA1	0.955025	22	0.995965
ACTN2	0.954701	23	0.995773
FLNB	0.950801	24	0.995581
HSPG2	0.948678	25	0.995389
CENPE	0.945617	26	0.995197
AKAP9	0.945379	27	0.995005
ERBB2	0.942858	28	0.994813
DLG1	0.940563	29	0.994621
EGFR	0.938839	30	0.994428
COL12A1	0.938678	31	0.994236
ABCC8	0.937634	32	0.994044
JAK2	0.937331	33	0.993852
CFTR	0.936076	34	0.99366
ASPM	0.935291	35	0.993468
ANAPC5	0.935137	36	0.993276
PLCG1	0.934608	37	0.993084
COL6A3	0.934254	38	0.992891
CDKN1B	0.933991	39	0.992699
CASC5	0.933569	40	0.992507
CCNB3	0.932756	41	0.992315
COL14A1	0.931774	42	0.992123
TRRAP	0.931571	43	0.991931
STAT4	0.931475	44	0.991739
BLM	0.930955	45	0.991547
ERBB4	0.928878	46	0.991354
ABL1	0.928852	47	0.991162
KIT	0.928334	48	0.99097
CDH12	0.926044	49	0.990778
NCOA3	0.925654	50	0.990586
PPEF1	0.925278	51	0.990394
COL4A1	0.925047	52	0.990202
COL17A1	0.925045	53	0.99001
SOS1	0.924816	54	0.989817
AP2A1	0.92477	55	0.989625
COL1A2	0.924289	56	0.989433
LYN	0.924169	57	0.989241
MADD	0.923766	58	0.989049
CNTN1	0.923515	59	0.988857
EPAS1	0.923209	60	0.988665
ACTN4	0.923065	61	0.988473
TYK2	0.922624	62	0.98828
CABIN1	0.921843	63	0.988088
ITGB4	0.921045	64	0.987896
PTCH1	0.920476	65	0.987704
ETS2	0.920414	66	0.987512
GNAS	0.919829	67	0.98732
GRIA1	0.919576	68	0.987128
FLNA	0.919162	69	0.986936
CHD4	0.918767	70	0.986744
ANGPT1	0.916641	71	0.986551
CKAP5	0.916525	72	0.986359
AR	0.916187	73	0.986167
EP300	0.915586	74	0.985975
CYFIP2	0.914753	75	0.985783
CASK	0.914543	76	0.985591
HDAC2	0.913745	77	0.985399
APC	0.913652	78	0.985207
NOTCH2	0.913347	79	0.985014
COL1A1	0.911843	80	0.984822
BNC1	0.910898	81	0.98463
PRKDC	0.910811	82	0.984438
BID	0.910496	83	0.984246
ITK	0.910252	84	0.984054
IL12RB1	0.910198	85	0.983862
F2	0.909982	86	0.98367
BTK	0.909867	87	0.983477
ITGA1	0.908988	88	0.983285
HLA-A	0.908952	89	0.983093
ITGAV	0.908402	90	0.982901
AGT	0.907815	91	0.982709
AKT3	0.907599	92	0.982517
KRAS	0.907323	93	0.982325
SMAD2	0.907314	94	0.982133
HNF1A	0.906996	95	0.98194
C3	0.906994	96	0.981748
TGFBR2	0.906406	97	0.981556
GLI2	0.906374	98	0.981364
CBLC	0.906099	99	0.981172
HNF4A	0.906009	100	0.98098
NEDD4L	0.905927	101	0.980788
PIK3CB	0.905535	102	0.980596
AP2M1	0.905407	103	0.980403
BMP2	0.904852	104	0.980211
CASP8	0.904519	105	0.980019
COL4A2	0.904422	106	0.979827
SIN3A	0.903499	107	0.979635
EPHB1	0.90346	108	0.979443
ACVR2A	0.903045	109	0.979251
RIPK1	0.902498	110	0.979059
ITGB2	0.90225	111	0.978866
SMARCA2	0.902169	112	0.978674
GDI1	0.901906	113	0.978482
HGF	0.901764	114	0.97829
IL6ST	0.901568	115	0.978098
CDH11	0.901361	116	0.977906
NCOR2	0.901347	117	0.977714
FN1	0.900678	118	0.977522
CDK5RAP2	0.900061	119	0.977329
IKBKB	0.899982	120	0.977137
ABCB1	0.899519	121	0.976945
FGFR2	0.897637	122	0.976753
KIF4A	0.897511	123	0.976561
CASP2	0.897485	124	0.976369
ADCY7	0.897339	125	0.976177
FOXM1	0.897191	126	0.975985
GRIK1	0.896798	127	0.975793
CCR2	0.89645	128	0.9756
MLLT4	0.896278	129	0.975408
CREBBP	0.895935	130	0.975216
MAX	0.895099	131	0.975024
IL23R	0.894812	132	0.974832
ATF2	0.894808	133	0.97464
ESR1	0.894798	134	0.974448
ARNT	0.894682	135	0.974256
HDAC1	0.894406	136	0.974063
CHD3	0.89431	137	0.973871
PDGFRA	0.894003	138	0.973679
SMAD3	0.89379	139	0.973487
ITGA6	0.893723	140	0.973295
CD4	0.893636	141	0.973103
ACVR1B	0.893619	142	0.972911
ETS1	0.893584	143	0.972719
SP1	0.893569	144	0.972526
E2F1	0.893128	145	0.972334
CCNA2	0.892878	146	0.972142
PAK1	0.892725	147	0.97195
CCNB1	0.89212	148	0.971758
HGS	0.891839	149	0.971566
HSP90AA1	0.891752	150	0.971374
RHOA	0.891736	151	0.971182
EGF	0.891685	152	0.970989
MKI67	0.891621	153	0.970797
EWSR1	0.891002	154	0.970605
B2M	0.890369	155	0.970413
COL2A1	0.890339	156	0.970221
ANAPC1	0.890205	157	0.970029
ATR	0.890188	158	0.969837
JAK1	0.890078	159	0.969645
CDK7	0.889852	160	0.969452
DNMT3A	0.889731	161	0.96926
E2F4	0.889088	162	0.969068
GLI1	0.888984	163	0.968876
BMX	0.888925	164	0.968684
FANCD2	0.888921	165	0.968492
CTNNA1	0.888473	166	0.9683
APP	0.888472	167	0.968108
DNM1	0.888355	168	0.967915
GRB10	0.888346	169	0.967723
ITGB1	0.888109	170	0.967531
TRAF6	0.888105	171	0.967339
HDAC3	0.887865	172	0.967147
ADAMTS5	0.887787	173	0.966955
BARD1	0.887092	174	0.966763
GLI3	0.886638	175	0.966571
EDN1	0.886393	176	0.966378
CDC25B	0.88638	177	0.966186
ABI1	0.886344	178	0.965994
JAK3	0.885667	179	0.965802
RASA1	0.885655	180	0.96561
ELK1	0.885549	181	0.965418
CAD	0.88544	182	0.965226
BMPR2	0.885016	183	0.965034
ADCY5	0.884928	184	0.964841
MYOM2	0.884836	185	0.964649
INSR	0.884517	186	0.964457
ITGB3	0.884095	187	0.964265
TCF7L2	0.883858	188	0.964073
PTK2B	0.883673	189	0.963881
ZBTB17	0.883611	190	0.963689
AP1B1	0.883389	191	0.963497
SYK	0.882414	192	0.963305
PLK1	0.882231	193	0.963112
CIT	0.88205	194	0.96292
ALMS1	0.882048	195	0.962728
FBN1	0.881946	196	0.962536
TGFBR1	0.881782	197	0.962344
GAB2	0.881751	198	0.962152
NOTCH1	0.881219	199	0.96196
CARD11	0.880874	200	0.961768
CAPN1	0.87973	201	0.961575
ARID1B	0.879372	202	0.961383
FLT1	0.87924	203	0.961191
MAP3K5	0.878856	204	0.960999
HSPA8	0.878617	205	0.960807
DAB1	0.878326	206	0.960615
NCKAP1	0.878182	207	0.960423
MET	0.878148	208	0.960231
BMP4	0.877985	209	0.960038
CACNA1C	0.877855	210	0.959846
ESR2	0.877591	211	0.959654
XPO1	0.877452	212	0.959462
DDB1	0.877439	213	0.95927
INCENP	0.877252	214	0.959078
KDR	0.877144	215	0.958886
SUFU	0.876512	216	0.958694
COL4A5	0.876487	217	0.958501
ANAPC7	0.876072	218	0.958309
AMHR2	0.875764	219	0.958117
NLRP2	0.875748	220	0.957925
CSNK1E	0.875512	221	0.957733
IL27RA	0.875499	222	0.957541
ACTG2	0.875491	223	0.957349
IGF1R	0.875471	224	0.957157
PAFAH1B1	0.874932	225	0.956964
FCER1A	0.874825	226	0.956772
SIN3B	0.874506	227	0.95658
MDM2	0.874349	228	0.956388
BRAF	0.873811	229	0.956196
ARHGEF7	0.873734	230	0.956004
EPHB2	0.873623	231	0.955812
A2M	0.873521	232	0.95562
CDH10	0.872887	233	0.955427
COL11A1	0.872612	234	0.955235
GRB7	0.872526	235	0.955043
CEP110	0.871738	236	0.954851
COL6A2	0.871497	237	0.954659
TEK	0.871072	238	0.954467
CLIP1	0.871015	239	0.954275
CENPF	0.870693	240	0.954083
NRP1	0.870457	241	0.95389
CCND3	0.870355	242	0.953698
BMPR1B	0.870305	243	0.953506
LRPPRC	0.870177	244	0.953314
DVL1	0.870008	245	0.953122
CHRM1	0.869696	246	0.95293
HIF3A	0.869418	247	0.952738
CSNK1A1L	0.869273	248	0.952546
TIMELESS	0.86892	249	0.952354
AMPH	0.868754	250	0.952161
SMO	0.868326	251	0.951969
LRP6	0.868317	252	0.951777
PDGFRB	0.868139	253	0.951585
PIP5K1C	0.867647	254	0.951393
KIF14	0.86759	255	0.951201
CD19	0.867511	256	0.951009
ALDH1L1	0.867215	257	0.950817
ARHGAP5	0.866251	258	0.950624
ERG	0.866098	259	0.950432
EPOR	0.866076	260	0.95024
NCSTN	0.865983	261	0.950048
PSEN2	0.865824	262	0.949856
SCN4B	0.865753	263	0.949664
COL4A3	0.865297	264	0.949472
CEP164	0.864876	265	0.94928
DST	0.864143	266	0.949087
CREB1	0.863706	267	0.948895
HIST1H1B	0.863606	268	0.948703
ARRB2	0.863527	269	0.948511
FES	0.863298	270	0.948319
JUN	0.863296	271	0.948127
ANLN	0.863278	272	0.947935
MYC	0.862813	273	0.947743
BAI3	0.862425	274	0.94755
HIF1A	0.862357	275	0.947358
CBL	0.862216	276	0.947166
CAV1	0.861906	277	0.946974
SMAD4	0.861731	278	0.946782
ACTA1	0.861722	279	0.94659
CDK2	0.861651	280	0.946398
GRB2	0.861289	281	0.946206
EGR1	0.861184	282	0.946013
NEB	0.861065	283	0.945821
ADCY3	0.861027	284	0.945629
CLCN3	0.860751	285	0.945437
ADRBK1	0.860626	286	0.945245
SLC4A4	0.860624	287	0.945053
CHEK2	0.860479	288	0.944861
VLDLR	0.860416	289	0.944669
C5	0.860338	290	0.944476
IL6	0.860289	291	0.944284
MAPK14	0.860094	292	0.944092
COL4A6	0.860041	293	0.9439
CREM	0.860039	294	0.943708
NFKB1	0.859862	295	0.943516
ARF1	0.859767	296	0.943324
AURKA	0.859584	297	0.943132
FLI1	0.85949	298	0.942939
COMP	0.859336	299	0.942747
CCND1	0.859314	300	0.942555
CES1	0.859296	301	0.942363
AKR1C1	0.859234	302	0.942171
CPSF1	0.858961	303	0.941979
TRIP10	0.858864	304	0.941787
ACTG1	0.858714	305	0.941595
FIGF	0.858533	306	0.941402
KRT1	0.858531	307	0.94121
ARRB1	0.858487	308	0.941018
CDK5	0.858389	309	0.940826
ANK2	0.858182	310	0.940634
ENPP2	0.857927	311	0.940442
RELA	0.857812	312	0.94025
RDH5	0.857806	313	0.940058
PLCG2	0.85774	314	0.939866
NOS3	0.857708	315	0.939673
ACVR1	0.857637	316	0.939481
ROPN1	0.857594	317	0.939289
HIPK2	0.85753	318	0.939097
HDAC5	0.857471	319	0.938905
CEP250	0.857407	320	0.938713
AKT2	0.857311	321	0.938521
MAPK8	0.857093	322	0.938329
PTPN11	0.857001	323	0.938136
MAPK1	0.856909	324	0.937944
CUL1	0.856758	325	0.937752
CDH19	0.856594	326	0.93756
CD3E	0.855763	327	0.937368
CSNK2A1	0.85576	328	0.937176
MAPK3	0.855421	329	0.936984
GNAI1	0.855229	330	0.936792
DKC1	0.855214	331	0.936599
ANAPC4	0.855027	332	0.936407
CCNE1	0.854881	333	0.936215
STAT6	0.854786	334	0.936023
BMP6	0.854679	335	0.935831
ARHGEF1	0.854593	336	0.935639
AXIN1	0.854574	337	0.935447
CD3G	0.854517	338	0.935255
GNAI2	0.854475	339	0.935062
EFEMP1	0.85436	340	0.93487
ARHGEF4	0.85417	341	0.934678
KITLG	0.854167	342	0.934486
PVRL3	0.854076	343	0.934294
ACTN3	0.853886	344	0.934102
POU2F1	0.853853	345	0.93391
EPS15	0.853667	346	0.933718
FGFR4	0.853649	347	0.933525
PRKACA	0.853581	348	0.933333
CHL1	0.853569	349	0.933141
CRKL	0.853549	350	0.932949
DCTN1	0.853465	351	0.932757
CDC27	0.85343	352	0.932565
PTK2	0.853234	353	0.932373
CTNND1	0.853069	354	0.932181
CEP290	0.852997	355	0.931988
CPA1	0.85295	356	0.931796
NCOA2	0.852938	357	0.931604
COL5A1	0.852936	358	0.931412
ALDH1A1	0.852929	359	0.93122
IL12B	0.852871	360	0.931028
CAMK2D	0.852863	361	0.930836
IL2	0.852839	362	0.930644
DVL3	0.852765	363	0.930451
COL5A3	0.852734	364	0.930259
CDC37	0.852594	365	0.930067
IL18RAP	0.852558	366	0.929875
MAP3K7	0.852157	367	0.929683
CDK6	0.851928	368	0.929491
IL17B	0.851885	369	0.929299
IL2RG	0.851884	370	0.929107
ADCY9	0.851803	371	0.928915
MLPH	0.851545	372	0.928722
NFATC2	0.851023	373	0.92853
COL6A1	0.850896	374	0.928338
SHC1	0.850838	375	0.928146
CDC23	0.850658	376	0.927954
STAT3	0.850553	377	0.927762
IGF1	0.850267	378	0.92757
MEOX2	0.85018	379	0.927378
DSP	0.849899	380	0.927185
BTRC	0.849839	381	0.926993
MED12	0.849655	382	0.926801
COL5A2	0.849639	383	0.926609
ARR3	0.849637	384	0.926417
NCOA1	0.849517	385	0.926225
LIPE	0.84945	386	0.926033
COL10A1	0.849442	387	0.925841
KIRREL	0.849361	388	0.925648
HDAC8	0.849174	389	0.925456
KPNA2	0.849151	390	0.925264
COL6A6	0.849141	391	0.925072
SH3GL2	0.848996	392	0.92488
PARD3	0.84883	393	0.924688
GAB1	0.848625	394	0.924496
NTRK2	0.848505	395	0.924304
MMRN1	0.848463	396	0.924111
CD40	0.848229	397	0.923919
NPY	0.848172	398	0.923727
NFIC	0.848119	399	0.923535
COL7A1	0.847812	400	0.923343
MYOM1	0.847607	401	0.923151
MAP2K1	0.847124	402	0.922959
BAIAP2	0.846852	403	0.922767
UGT2B15	0.846619	404	0.922574
CLTC	0.846312	405	0.922382
IL2RB	0.846294	406	0.92219
TFDP1	0.846113	407	0.921998
CD79A	0.846064	408	0.921806
C2	0.845843	409	0.921614
NFKBIA	0.845775	410	0.921422
SKIL	0.845718	411	0.92123
PSMA3	0.845238	412	0.921037
TNFRSF1A	0.845154	413	0.920845
BAZ1B	0.845013	414	0.920653
RAD51	0.844983	415	0.920461
KCNA1	0.844791	416	0.920269
SIRT1	0.844332	417	0.920077
CDH15	0.844204	418	0.919885
ATF3	0.843913	419	0.919693
FANCA	0.843829	420	0.9195
CEP192	0.843704	421	0.919308
BUB1	0.843471	422	0.919116
LIMK1	0.843435	423	0.918924
BCL6	0.843371	424	0.918732
NCK1	0.843064	425	0.91854
KLHL13	0.84299	426	0.918348
CD40LG	0.84281	427	0.918156
DFFB	0.842763	428	0.917963
CLASP1	0.842665	429	0.917771
CARM1	0.842592	430	0.917579
CENPJ	0.842348	431	0.917387
CSF2RB	0.842165	432	0.917195
CD86	0.842117	433	0.917003
IRS1	0.841754	434	0.916811
CITED2	0.84149	435	0.916619
ACVR1C	0.841138	436	0.916427
PPP2CA	0.84067	437	0.916234
GPD1	0.840604	438	0.916042
SETDB1	0.840553	439	0.91585
KCNB1	0.840324	440	0.915658
IL7R	0.840305	441	0.915466
FAS	0.839897	442	0.915274
IL12A	0.839794	443	0.915082
ROPN1B	0.83942	444	0.91489
COL15A1	0.839239	445	0.914697
CAMK2A	0.83917	446	0.914505
SDC4	0.839117	447	0.914313
C7	0.839102	448	0.914121
HSP90AB1	0.838869	449	0.913929
PELP1	0.838765	450	0.913737
NRP2	0.838668	451	0.913545
CDC5L	0.838624	452	0.913353
APH1B	0.838347	453	0.91316
PPARG	0.838189	454	0.912968
EDNRA	0.838151	455	0.912776
BCLAF1	0.837926	456	0.912584
DSG3	0.837755	457	0.912392
DNMT1	0.837675	458	0.9122
TRIM28	0.837666	459	0.912008
ARNTL	0.837499	460	0.911816
AP1G2	0.837462	461	0.911623
BCR	0.837192	462	0.911431
CTTNBP2	0.837174	463	0.911239
CD79B	0.837091	464	0.911047
CCR5	0.836486	465	0.910855
CITED1	0.836329	466	0.910663
IL11RA	0.83632	467	0.910471
ITGAM	0.836299	468	0.910279
ZAP70	0.836104	469	0.910086
ITGA4	0.83594	470	0.909894
PRKCQ	0.835916	471	0.909702
VAV1	0.835879	472	0.90951
FHL1	0.835761	473	0.909318
CEP135	0.835452	474	0.909126
CTTN	0.835412	475	0.908934
STAT1	0.834708	476	0.908742
FANCI	0.834577	477	0.908549
ADRBK2	0.834242	478	0.908357
TFDP2	0.833986	479	0.908165
ERCC3	0.833947	480	0.907973
ANPEP	0.833645	481	0.907781
GATA2	0.833519	482	0.907589
NLK	0.833509	483	0.907397
LDB2	0.833487	484	0.907205
EPHA2	0.833221	485	0.907012
ARHGDIB	0.832719	486	0.90682
EXO1	0.832718	487	0.906628
LRP8	0.832698	488	0.906436
PIK3CG	0.832622	489	0.906244
CASP1	0.832621	490	0.906052
WNT3A	0.832505	491	0.90586
CCL11	0.832504	492	0.905668
MMP14	0.832441	493	0.905476
PSEN1	0.832333	494	0.905283
CDH2	0.832318	495	0.905091
ARHGAP11A	0.832313	496	0.904899
RBL1	0.832183	497	0.904707
AP2A2	0.832111	498	0.904515
IFNAR2	0.831546	499	0.904323
ATRX	0.83126	500	0.904131
PTPRC	0.831155	501	0.903939
COL4A4	0.830971	502	0.903746
ADCY4	0.830535	503	0.903554
INHBA	0.830192	504	0.903362
GHR	0.830186	505	0.90317
KLF15	0.830091	506	0.902978
BCL3	0.829701	507	0.902786
CDC45L	0.829637	508	0.902594
BLNK	0.829483	509	0.902402
AKAP12	0.829462	510	0.902209
BAD	0.829228	511	0.902017
TCEAL2	0.828914	512	0.901825
TRADD	0.828866	513	0.901633
GNAO1	0.828844	514	0.901441
MICAL1	0.828643	515	0.901249
CACNA1E	0.828375	516	0.901057
HOXA2	0.828355	517	0.900865
CEP152	0.82793	518	0.900672
CDC25A	0.827886	519	0.90048
HDAC4	0.82782	520	0.900288
ACHE	0.827748	521	0.900096
NFKB2	0.827736	522	0.899904
RAN	0.827691	523	0.899712
WASL	0.827564	524	0.89952
E2F3	0.827469	525	0.899328
DTX1	0.826901	526	0.899135
FASLG	0.826832	527	0.898943
RARA	0.826764	528	0.898751
MAP3K8	0.82615	529	0.898559
LRP1	0.825968	530	0.898367
MEF2C	0.825738	531	0.898175
ABCC1	0.825686	532	0.897983
RAB11A	0.82556	533	0.897791
ERBB2IP	0.825339	534	0.897598
HRC	0.824882	535	0.897406
BCL11A	0.824621	536	0.897214
TGFBR3	0.824323	537	0.897022
MAP2K7	0.824135	538	0.89683
MAP2K3	0.823905	539	0.896638
COL9A1	0.823564	540	0.896446
AP1G1	0.823085	541	0.896254
CKMT2	0.822961	542	0.896061
TSLP	0.822833	543	0.895869
FOXO4	0.822744	544	0.895677
FMN2	0.822619	545	0.895485
IRAK1	0.822022	546	0.895293
CUL3	0.821937	547	0.895101
BDNF	0.821315	548	0.894909
IL4R	0.82114	549	0.894717
ELN	0.821136	550	0.894524
TOPBP1	0.820854	551	0.894332
TBP	0.820852	552	0.89414
CTNND2	0.820636	553	0.893948
CEP55	0.820513	554	0.893756
GRAP2	0.820325	555	0.893564
TFAP2A	0.820243	556	0.893372
IL13RA2	0.820181	557	0.89318
GIT1	0.819985	558	0.892988
CSNK2A2	0.819899	559	0.892795
PPARA	0.819786	560	0.892603
SGK2	0.819712	561	0.892411
APAF1	0.819692	562	0.892219
CASP6	0.819676	563	0.892027
DOCK11	0.819574	564	0.891835
WISP1	0.819473	565	0.891643
RAD50	0.819451	566	0.891451
TRAF1	0.81944	567	0.891258
RAB3A	0.819371	568	0.891066
NPY2R	0.818908	569	0.890874
MEOX1	0.818878	570	0.890682
BCL9	0.818858	571	0.89049
ID2	0.818698	572	0.890298
BLK	0.818437	573	0.890106
LRP2	0.81827	574	0.889914
ABCD2	0.817941	575	0.889721
CHRNA1	0.81782	576	0.889529
DDR2	0.817674	577	0.889337
ISL1	0.817545	578	0.889145
LEPR	0.817475	579	0.888953
DCC	0.817287	580	0.888761
TFAP2B	0.817264	581	0.888569
GLYAT	0.817053	582	0.888377
IQGAP1	0.816798	583	0.888184
MMP11	0.816449	584	0.887992
ARHGEF6	0.81556	585	0.8878
PTBP1	0.814845	586	0.887608
NLGN1	0.814722	587	0.887416
RUVBL1	0.814455	588	0.887224
CTSG	0.814395	589	0.887032
AP1M2	0.814379	590	0.88684
IRF1	0.814012	591	0.886647
LIMA1	0.813792	592	0.886455
ADAMTS1	0.813647	593	0.886263
PEG3	0.813474	594	0.886071
PXN	0.813437	595	0.885879
GJB2	0.813382	596	0.885687
EGR2	0.813108	597	0.885495
AZI1	0.813081	598	0.885303
IKBKE	0.811991	599	0.88511
F11R	0.811816	600	0.884918
ANGPTL1	0.81171	601	0.884726
CAMK2G	0.811541	602	0.884534
PEBP1	0.811338	603	0.884342
EFNB1	0.811262	604	0.88415
AKR1C3	0.811205	605	0.883958
COL8A1	0.811026	606	0.883766
FGF10	0.810923	607	0.883573
IFNAR1	0.81082	608	0.883381
GTF3A	0.810635	609	0.883189
CBX4	0.810576	610	0.882997
AP3D1	0.810566	611	0.882805
FGF23	0.810431	612	0.882613
PPP2R5D	0.81019	613	0.882421
MATN2	0.810013	614	0.882229
EDNRB	0.809681	615	0.882037
DDX20	0.809248	616	0.881844
BAK1	0.809146	617	0.881652
CCNT1	0.809039	618	0.88146
PITX2	0.80881	619	0.881268
B9D2	0.808565	620	0.881076
HOXA4	0.80824	621	0.880884
DDX43	0.80819	622	0.880692
GBE1	0.808105	623	0.8805
BAG4	0.807983	624	0.880307
DPP4	0.807673	625	0.880115
CD36	0.807656	626	0.879923
LCP2	0.807602	627	0.879731
MNAT1	0.807445	628	0.879539
EBF1	0.807344	629	0.879347
PRMT5	0.806275	630	0.879155
FGF7	0.806186	631	0.878963
BACH2	0.806178	632	0.87877
FZD1	0.806159	633	0.878578
FGF18	0.806105	634	0.878386
ADAM12	0.805842	635	0.878194
MAP3K4	0.805803	636	0.878002
DAAM2	0.80545	637	0.87781
RARB	0.805414	638	0.877618
FABP4	0.805386	639	0.877426
IL1A	0.80513	640	0.877233
NUSAP1	0.805105	641	0.877041
DAG1	0.805059	642	0.876849
KLRK1	0.805027	643	0.876657
MTA2	0.805002	644	0.876465
PDZD2	0.804861	645	0.876273
CLDN19	0.804222	646	0.876081
CACNA1A	0.804094	647	0.875889
GJA1	0.803741	648	0.875696
CEACAM6	0.803719	649	0.875504
GATAD2B	0.803448	650	0.875312
SH3KBP1	0.803335	651	0.87512
MAOA	0.803162	652	0.874928
ADRA1B	0.802848	653	0.874736
ADD3	0.802756	654	0.874544
F2R	0.802715	655	0.874352
NPHS1	0.802607	656	0.874159
CCNK	0.802551	657	0.873967
KRT15	0.802166	658	0.873775
MTSS1	0.802141	659	0.873583
EZH2	0.801787	660	0.873391
IL10RA	0.801697	661	0.873199
FHL2	0.801197	662	0.873007
TP73	0.80109	663	0.872815
CCL21	0.801034	664	0.872622
AQP7	0.800969	665	0.87243
IL10RB	0.800716	666	0.872238
CDH13	0.800669	667	0.872046
BMP1	0.800305	668	0.871854
SMARCA4	0.800021	669	0.871662
COL18A1	0.799473	670	0.87147
MALT1	0.799448	671	0.871278
UGT2B4	0.799387	672	0.871085
PVRL2	0.798745	673	0.870893
DNM2	0.798743	674	0.870701
PTEN	0.798691	675	0.870509
PRKAA2	0.798648	676	0.870317
CCR1	0.798572	677	0.870125
FBXW7	0.798471	678	0.869933
EFTUD2	0.798428	679	0.869741
F2RL2	0.798348	680	0.869549
MID1	0.798194	681	0.869356
MAP2K2	0.798099	682	0.869164
GPR109B	0.797823	683	0.868972
SRPX	0.797564	684	0.86878
CSNK1G3	0.797191	685	0.868588
RAF1	0.797051	686	0.868396
NDN	0.796502	687	0.868204
GCK	0.796444	688	0.868012
CTSB	0.79553	689	0.867819
NCOA6	0.795168	690	0.867627
FAP	0.79467	691	0.867435
2013-09-01	0.794545	692	0.867243
CD69	0.794421	693	0.867051
C6	0.794349	694	0.866859
FLT4	0.794271	695	0.866667
EED	0.79416	696	0.866475
HIST2H2BE	0.794127	697	0.866282
FURIN	0.793842	698	0.86609
CACNA1D	0.793782	699	0.865898
ARHGAP20	0.793776	700	0.865706
EDN3	0.793719	701	0.865514
EEF1A1	0.793521	702	0.865322
ETV1	0.793179	703	0.86513
NCK2	0.793148	704	0.864938
CCR3	0.792873	705	0.864745
NFATC1	0.792559	706	0.864553
ITGA2	0.792359	707	0.864361
GPC3	0.79232	708	0.864169
HCLS1	0.792244	709	0.863977
RARG	0.792163	710	0.863785
TRAF3	0.791515	711	0.863593
NACA	0.791349	712	0.863401
GTF2H1	0.791206	713	0.863208
NEDD8	0.790661	714	0.863016
DEPDC1B	0.790281	715	0.862824
SLC3A2	0.79016	716	0.862632
MMP9	0.790092	717	0.86244
CLSTN2	0.789485	718	0.862248
EGR3	0.78937	719	0.862056
MXD1	0.789369	720	0.861864
HCK	0.789326	721	0.861671
ITSN1	0.788499	722	0.861479
CAPN13	0.788204	723	0.861287
LDB1	0.787813	724	0.861095
NCAM1	0.78718	725	0.860903
CFB	0.786746	726	0.860711
SORT1	0.786705	727	0.860519
GYG2	0.786587	728	0.860327
GTF2F2	0.786508	729	0.860134
MAP3K11	0.786296	730	0.859942
ATF4	0.786179	731	0.85975
GLIS3	0.785731	732	0.859558
SGCA	0.785711	733	0.859366
SRF	0.785581	734	0.859174
NOTCH3	0.784923	735	0.858982
MBD3	0.784527	736	0.85879
ADORA1	0.784406	737	0.858598
PIAS4	0.784254	738	0.858405
KRT18	0.783989	739	0.858213
CCDC99	0.783822	740	0.858021
CBX3	0.783595	741	0.857829
RAB3C	0.783479	742	0.857637
NUP214	0.783272	743	0.857445
WIF1	0.782903	744	0.857253
SH3BP2	0.782889	745	0.857061
IL1R1	0.782632	746	0.856868
GUCA1A	0.782536	747	0.856676
VAV2	0.78242	748	0.856484
EPB41	0.782331	749	0.856292
SQSTM1	0.781938	750	0.8561
GNB2L1	0.781636	751	0.855908
SLC9A3R1	0.781601	752	0.855716
C4BPA	0.781489	753	0.855524
NOTCH4	0.78148	754	0.855331
AHNAK	0.781385	755	0.855139
CDC25C	0.781349	756	0.854947
DHTKD1	0.781302	757	0.854755
LRP1B	0.781086	758	0.854563
CLCA2	0.780983	759	0.854371
CHRM5	0.780583	760	0.854179
CCNT2	0.780294	761	0.853987
FADS2	0.779867	762	0.853794
KIF15	0.779782	763	0.853602
AP1S3	0.779405	764	0.85341
DCLK1	0.778821	765	0.853218
ARHGEF2	0.778793	766	0.853026
KIF11	0.778163	767	0.852834
GRIN2A	0.778117	768	0.852642
CDC7	0.777739	769	0.85245
HNRNPA1	0.777303	770	0.852257
CHD7	0.777197	771	0.852065
CXCR3	0.776642	772	0.851873
CALB2	0.77663	773	0.851681
ARPC1B	0.776573	774	0.851489
PKNOX2	0.776568	775	0.851297
CDH23	0.776532	776	0.851105
COL22A1	0.775905	777	0.850913
ELF1	0.775891	778	0.85072
CCR7	0.775886	779	0.850528
KIF2B	0.775714	780	0.850336
CD9	0.775652	781	0.850144
KIF2C	0.775586	782	0.849952
WASF1	0.775573	783	0.84976
CD38	0.775551	784	0.849568
RAPGEF1	0.77514	785	0.849376
NTRK3	0.774975	786	0.849183
SEMA3D	0.774908	787	0.848991
KLF4	0.77482	788	0.848799
BMP5	0.774781	789	0.848607
MYBPC1	0.774494	790	0.848415
GTF2I	0.774365	791	0.848223
GPM6B	0.774122	792	0.848031
GPC1	0.774006	793	0.847839
PDLIM4	0.773572	794	0.847646
CNN1	0.773432	795	0.847454
EFNB2	0.77314	796	0.847262
RGS1	0.773097	797	0.84707
DLL1	0.77285	798	0.846878
ITGA5	0.772645	799	0.846686
ABCC3	0.771909	800	0.846494
SEMA3A	0.771897	801	0.846302
SHROOM2	0.771875	802	0.84611
MRE11A	0.771363	803	0.845917
KLK6	0.771293	804	0.845725
GSTA2	0.771262	805	0.845533
PLAU	0.771177	806	0.845341
CSTF2	0.771131	807	0.845149
IL18R1	0.770821	808	0.844957
PTPRT	0.770694	809	0.844765
CDCA3	0.770667	810	0.844573
HIST1H2AB	0.769879	811	0.84438
CELSR1	0.769847	812	0.844188
SPTA1	0.769658	813	0.843996
EPS8	0.769578	814	0.843804
MYBL2	0.769068	815	0.843612
CNTNAP3	0.768848	816	0.84342
TACC1	0.768792	817	0.843228
CD14	0.768598	818	0.843036
DLG3	0.76842	819	0.842843
NUP153	0.768305	820	0.842651
CSE1L	0.768136	821	0.842459
CEP57	0.768041	822	0.842267
EXOC3	0.768013	823	0.842075
ACE2	0.76779	824	0.841883
SUMO1	0.76768	825	0.841691
CLK1	0.767416	826	0.841499
KRT14	0.767109	827	0.841306
IL13RA1	0.76707	828	0.841114
EPHA3	0.766969	829	0.840922
KIAA1683	0.766951	830	0.84073
ACSL4	0.766862	831	0.840538
KCNC2	0.766747	832	0.840346
CACNA2D1	0.7667	833	0.840154
E2F5	0.766399	834	0.839962
ACACB	0.766073	835	0.839769
PIWIL4	0.76382	836	0.839577
HSD17B2	0.763161	837	0.839385
PPIB	0.76264	838	0.839193
DHX38	0.762277	839	0.839001
AKR1B1	0.762057	840	0.838809
CD52	0.761381	841	0.838617
IL27	0.761211	842	0.838425
DEFB1	0.760685	843	0.838232
CDH17	0.759402	844	0.83804
LGI1	0.759255	845	0.837848
UHRF1	0.759002	846	0.837656
CORO2B	0.758827	847	0.837464
CNTN2	0.7584	848	0.837272
ERC1	0.758302	849	0.83708
CELSR3	0.75731	850	0.836888
CTGF	0.757224	851	0.836695
IGSF1	0.756732	852	0.836503
CPEB1	0.756718	853.5	0.836215
CDH24	0.756718	853.5	0.836215
NMUR1	0.756646	855	0.835927
EN1	0.7566	856	0.835735
PIK3C2B	0.755849	857	0.835543
KIF2A	0.755795	858	0.835351
EXOC4	0.754942	859	0.835159
AIFM2	0.754806	860	0.834966
EIF2S1	0.754758	861	0.834774
DUSP6	0.75445	862	0.834582
CRB3	0.754224	863	0.83439
KRT19	0.753936	864	0.834198
MYO5A	0.753629	865	0.834006
POU4F1	0.753411	866	0.833814
DNAJB4	0.75315	867	0.833622
DTL	0.753008	868	0.833429
STAT5A	0.752883	869	0.833237
ARL1	0.752773	870	0.833045
TBC1D4	0.752358	871	0.832853
CRABP1	0.752093	872	0.832661
ADA	0.751269	873	0.832469
ODZ2	0.751253	874	0.832277
RAB1A	0.751142	875	0.832085
DNAJC3	0.750924	876	0.831892
HIST1H1D	0.750587	877	0.8317
CPSF3	0.750573	878	0.831508
COPA	0.750416	879	0.831316
KHDRBS1	0.750326	880	0.831124
ARFGEF2	0.750265	881	0.830932
UBE3A	0.750102	882	0.83074
GPR37	0.749843	883	0.830548
SPDEF	0.749444	884	0.830355
CHRM2	0.749134	885	0.830163
PCK1	0.748975	886	0.829971
CDS1	0.748934	887	0.829779
HLA-C	0.748898	888	0.829587
REL	0.748887	889	0.829395
CHD1L	0.7487	890	0.829203
PABPC1	0.748631	891	0.829011
SHE	0.748539	892	0.828818
EPHA4	0.748532	893	0.828626
BGN	0.747776	894	0.828434
RPS6KA3	0.747495	895	0.828242
CTBP2	0.747411	896	0.82805
CD2BP2	0.74741	897	0.827858
CCT8	0.747386	898	0.827666
EP400	0.747215	899	0.827474
ILK	0.747137	900	0.827281
CALCR	0.746899	901	0.827089
CDH22	0.746516	902	0.826897
ALDH1A3	0.745718	903	0.826705
HOXA5	0.745034	904	0.826513
EPC1	0.744802	905	0.826321
FGFR3	0.744571	906	0.826129
BRIP1	0.744418	907	0.825937
EDN2	0.744085	908	0.825744
E2F6	0.744031	909	0.825552
EPHB4	0.743694	910	0.82536
OASL	0.74314	911	0.825168
CDH20	0.742694	912	0.824976
SPG20	0.742596	913	0.824784
ESRRG	0.742479	914	0.824592
PRKCG	0.742386	915	0.8244
TREM1	0.74223	916	0.824207
NOS1	0.74191	917	0.824015
TRPM6	0.741841	918	0.823823
BIN1	0.741575	919	0.823631
FXR1	0.741552	920	0.823439
PRKCE	0.740886	921	0.823247
CEP70	0.740839	922	0.823055
IL6R	0.740776	923	0.822863
CLEC4G	0.740492	924	0.822671
BCHE	0.739757	925	0.822478
MXRA5	0.739558	926	0.822286
AQP5	0.739431	927	0.822094
PAK2	0.739255	928	0.821902
CHD6	0.738901	929	0.82171
ATF5	0.738535	930	0.821518
P4HA3	0.738422	931	0.821326
CARD6	0.738263	932	0.821134
LPL	0.738186	933	0.820941
CREB3	0.738072	934	0.820749
MLH1	0.737752	935	0.820557
GRHL2	0.737246	936	0.820365
F5	0.737222	937	0.820173
ACO1	0.736969	938	0.819981
PKN1	0.736901	939	0.819789
CORO2A	0.736846	940	0.819597
MMP10	0.73679	941	0.819404
FZD3	0.736765	942	0.819212
HOXA7	0.735583	943	0.81902
CIITA	0.735554	944	0.818828
EIF3A	0.735528	945	0.818636
FLT3	0.734788	946	0.818444
DAB2	0.734619	947	0.818252
CDH18	0.734149	948	0.81806
CHML	0.733624	949	0.817867
LHX2	0.733416	950	0.817675
CSTF3	0.733219	951	0.817483
C3orf10	0.73283	952	0.817291
CNTFR	0.732635	953	0.817099
CCL7	0.732604	954	0.816907
POLG	0.732389	955	0.816715
CX3CL1	0.73197	956	0.816523
ARPC2	0.731857	957	0.81633
FUS	0.731737	958	0.816138
ANXA3	0.731735	959	0.815946
NRXN1	0.731725	960	0.815754
PLG	0.731314	961	0.815562
ABCC6	0.731001	962	0.81537
SLC25A18	0.730921	963	0.815178
FLNC	0.730406	964	0.814986
CHRM3	0.73038	965	0.814793
SPATA13	0.73033	966	0.814601
SLC6A4	0.730202	967	0.814409
SCN2A	0.730083	968	0.814217
ARHGAP24	0.729941	969	0.814025
HOXA3	0.729774	970	0.813833
SNAP23	0.729385	971	0.813641
EVPL	0.729097	972	0.813449
DDC	0.72907	973	0.813256
DSG1	0.729008	974	0.813064
SMAD9	0.728954	975	0.812872
PTX3	0.728924	976	0.81268
AMIGO2	0.728833	977	0.812488
NPAS2	0.728758	978	0.812296
BMP8B	0.728518	979	0.812104
ITPR3	0.728334	980	0.811912
TEAD1	0.728174	981	0.81172
BCOR	0.728157	982	0.811527
ELF3	0.728016	983	0.811335
SIGLEC7	0.727988	984	0.811143
ROCK2	0.727527	985	0.810951
AFP	0.727033	986	0.810759
PFKFB1	0.726771	987	0.810567
INPPL1	0.726672	988	0.810375
ALDOA	0.726614	989	0.810183
CACNG1	0.726591	990	0.80999
TBK1	0.726474	991	0.809798
LIFR	0.726416	992	0.809606
TPO	0.726194	993	0.809414
DLD	0.72616	994	0.809222
AKAP11	0.726105	995	0.80903
CA9	0.726007	996	0.808838
COL16A1	0.724906	997	0.808646
CBFB	0.724661	998	0.808453
SPAG5	0.724627	999	0.808261
BRD8	0.724394	1000	0.808069
CAT	0.724374	1001	0.807877
NEUROG3	0.72429	1002	0.807685
GHRL	0.724247	1003	0.807493
CTPS2	0.723734	1004	0.807301
CELSR2	0.723449	1005	0.807109
MPP3	0.723185	1006	0.806916
KPNB1	0.722099	1007	0.806724
ANK3	0.721939	1008	0.806532
KIF4B	0.721448	1009	0.80634
SEMA3E	0.721296	1010	0.806148
CD37	0.721076	1011	0.805956
ROR2	0.721032	1012	0.805764
CALD1	0.720919	1013	0.805572
PI3	0.720723	1014	0.805379
UGT2B11	0.720335	1015	0.805187
LAT	0.720249	1016	0.804995
CNGA3	0.719719	1017	0.804803
EHF	0.719626	1018	0.804611
SNX1	0.719438	1019	0.804419
ATP8B1	0.718933	1020	0.804227
CCT3	0.718867	1021	0.804035
LLGL2	0.718738	1022	0.803842
COL27A1	0.718377	1023	0.80365
EVI5	0.718209	1024	0.803458
CD2AP	0.718098	1025	0.803266
CEP63	0.717992	1026	0.803074
AOX1	0.717956	1027	0.802882
PHEX	0.717407	1028	0.80269
COL9A3	0.716744	1029	0.802498
CHGA	0.716609	1030	0.802305
ALPL	0.716325	1031	0.802113
ITGA2B	0.716268	1032	0.801921
EDA	0.715738	1033	0.801729
CEP72	0.715494	1034	0.801537
HGFAC	0.714574	1035	0.801345
DLC1	0.714532	1036	0.801153
PIK3C3	0.714125	1037	0.800961
BAZ1A	0.714084	1038	0.800768
ATP13A1	0.713937	1039	0.800576
GAB3	0.713321	1040	0.800384
TNFSF4	0.713202	1041	0.800192
BOC	0.713156	1042	0.8
CYP2C9	0.712734	1043	0.799808
CCT2	0.712705	1044	0.799616
HPS3	0.712669	1045	0.799424
RIMS1	0.712494	1046	0.799232
BRMS1	0.711949	1047	0.799039
INSL3	0.711754	1048	0.798847
COL19A1	0.711517	1049	0.798655
NR2C2	0.711141	1050	0.798463
ELL	0.710755	1051	0.798271
CHI3L2	0.710526	1052	0.798079
SLC39A6	0.710371	1053	0.797887
ATP2C2	0.710255	1054	0.797695
MYCBP2	0.710252	1055	0.797502
RRAD	0.710206	1056	0.79731
CHD9	0.709684	1057	0.797118
HSF1	0.709399	1058	0.796926
FRS3	0.709082	1059	0.796734
KIFC1	0.708398	1060	0.796542
SOD1	0.708231	1061	0.79635
CEP76	0.708002	1062	0.796158
NFATC3	0.707769	1063	0.795965
CNGB1	0.707342	1064	0.795773
EMX2	0.707326	1065	0.795581
IL1RN	0.707177	1066	0.795389
ADAR	0.706881	1067	0.795197
EDAR	0.706685	1068	0.795005
XRCC6	0.70661	1069	0.794813
OTUD7B	0.706551	1070	0.794621
HIRA	0.70602	1071	0.794428
DAPK1	0.705446	1072	0.794236
SGCG	0.705388	1073	0.794044
PLCH1	0.705206	1074	0.793852
TMEM47	0.704929	1075	0.79366
CRIM1	0.704527	1076	0.793468
TFE3	0.70435	1077	0.793276
CBX8	0.704332	1078	0.793084
HKR1	0.704178	1079	0.792891
PAFAH1B3	0.70415	1080	0.792699
CNOT3	0.704094	1081	0.792507
PACSIN1	0.703995	1082	0.792315
PAG1	0.703988	1083	0.792123
CALCOCO1	0.703936	1084	0.791931
SP3	0.703918	1085	0.791739
GRIN2B	0.703779	1086	0.791547
DOCK10	0.70349	1087	0.791354
ARHGAP26	0.70324	1088	0.791162
CCNF	0.703056	1089	0.79097
EIF3E	0.703033	1090	0.790778
FGF13	0.702795	1091	0.790586
TBL1XR1	0.702718	1092	0.790394
MAPK10	0.702565	1093	0.790202
PGM5	0.70249	1094	0.79001
PGR	0.702209	1095	0.789817
CSDE1	0.702116	1096	0.789625
CCT5	0.702024	1097	0.789433
SCN4A	0.70189	1098	0.789241
CREB3L1	0.701867	1099	0.789049
CNR1	0.701809	1100	0.788857
LMNB1	0.701353	1101	0.788665
DKK3	0.701255	1102	0.788473
GRIA3	0.701249	1103	0.78828
ADAMTS9	0.701212	1104	0.788088
PARP14	0.701146	1105	0.787896
RGS9	0.70107	1106	0.787704
GTSE1	0.700666	1107	0.787512
SEC31B	0.700651	1108	0.78732
SMG5	0.7	1109	0.787128
BDKRB2	0.69976	1110	0.786936
DLG2	0.699402	1111	0.786744
FZD7	0.699361	1112	0.786551
MYBPC2	0.699242	1113	0.786359
CNTN3	0.699241	1114	0.786167
HHAT	0.699216	1115	0.785975
DCP1A	0.698908	1116	0.785783
SUCLA2	0.698249	1117	0.785591
APPL1	0.697557	1118	0.785399
CDH26	0.697518	1119	0.785207
CYP21A2	0.6974	1120	0.785014
POLR2A	0.697336	1121	0.784822
RNF128	0.696227	1122	0.78463
EPB41L3	0.696023	1123	0.784438
DDB2	0.695955	1124	0.784246
ROD1	0.695728	1125	0.784054
DYNC1I2	0.695715	1126	0.783862
ADAM15	0.695166	1127	0.78367
ECM1	0.693732	1128	0.783477
DIP2A	0.693691	1129	0.783285
CALR	0.693217	1130	0.783093
MYST4	0.69258	1131	0.782901
GPS2	0.692215	1132	0.782709
SGCE	0.692141	1133	0.782517
ARHGAP22	0.691989	1134	0.782325
TFPI2	0.691703	1135	0.782133
NVL	0.691626	1136	0.78194
PARP1	0.691051	1137	0.781748
DUOX1	0.69099	1138	0.781556
NUAK2	0.690801	1139	0.781364
GREM2	0.690674	1140	0.781172
MAPK4	0.690621	1141	0.78098
LTBP4	0.690404	1142	0.780788
EHHADH	0.690264	1143	0.780596
TBL1X	0.690146	1144	0.780403
HSD17B4	0.690048	1145	0.780211
ITPR1	0.689873	1146	0.780019
SELP	0.68984	1147	0.779827
RPGR	0.689839	1148	0.779635
ARFGAP1	0.689178	1149	0.779443
PXDN	0.689159	1150	0.779251
IRX4	0.688993	1151	0.779059
IARS	0.688392	1152	0.778866
EIF2S2	0.688351	1153	0.778674
MCCC1	0.688328	1154	0.778482
CTNNA2	0.688158	1155	0.77829
CYP3A4	0.687958	1156	0.778098
DNASE2	0.687882	1157	0.777906
AGL	0.68763	1158	0.777714
TNFRSF10B	0.687422	1159	0.777522
ABL2	0.687244	1160	0.777329
DOK5	0.687092	1161	0.777137
MCM10	0.686997	1162	0.776945
KRT17	0.686428	1163	0.776753
CEP78	0.686155	1164	0.776561
MAGED1	0.685946	1165	0.776369
LHX5	0.685569	1166	0.776177
LAMA1	0.685535	1167	0.775985
HOXB2	0.685183	1168	0.775793
GULP1	0.685113	1169	0.7756
CBLN1	0.685057	1170	0.775408
ANGPT2	0.684925	1171	0.775216
CXCL6	0.684642	1172	0.775024
IMPDH1	0.683931	1173	0.774832
EPHA5	0.683622	1174	0.77464
CD55	0.683453	1175	0.774448
PIK3C2G	0.683437	1176	0.774256
PJA2	0.683367	1177	0.774063
LHCGR	0.683367	1178	0.773871
APPL2	0.683228	1179	0.773679
CARD9	0.683199	1180	0.773487
EIF2S3	0.683077	1181	0.773295
KCNH8	0.682935	1182	0.773103
PNLIPRP2	0.682603	1183	0.772911
GSN	0.682502	1184	0.772719
NRIP1	0.682217	1185	0.772526
FEZ1	0.682117	1186	0.772334
ONECUT2	0.681818	1187	0.772142
NUMB	0.681456	1188	0.77195
ARHGAP28	0.681269	1189	0.771758
EXOC2	0.681236	1190	0.771566
SORBS1	0.680606	1191	0.771374
MTBP	0.680491	1192	0.771182
HSD11B1	0.680449	1193	0.770989
FRY	0.680301	1194	0.770797
IRF3	0.679917	1195	0.770605
IGSF5	0.67986	1196	0.770413
ASPH	0.679765	1197	0.770221
MIA2	0.679682	1198	0.770029
DNAH9	0.679559	1199	0.769837
AHCTF1	0.679381	1200	0.769645
TMEM48	0.679373	1201	0.769452
PDE3B	0.67936	1202	0.76926
TRPM2	0.679218	1203	0.769068
CPB1	0.679148	1204	0.768876
HLA-E	0.679076	1205	0.768684
APBA1	0.679044	1206	0.768492
CEACAM5	0.679017	1207	0.7683
PPP1R1A	0.679011	1208	0.768108
CYR61	0.67825	1209	0.767915
FGFBP1	0.678138	1210	0.767723
CHRNA4	0.677885	1211	0.767531
MARCKSL1	0.677695	1212	0.767339
IL22RA2	0.677459	1213	0.767147
SIGLEC9	0.677375	1214	0.766955
LAMA3	0.677043	1215	0.766763
NPR1	0.676962	1216	0.766571
AXL	0.67691	1217	0.766378
COL20A1	0.676799	1218	0.766186
FYB	0.676792	1219	0.765994
PDE6B	0.67679	1220	0.765802
SLC26A3	0.676684	1221	0.76561
DUSP16	0.676292	1222	0.765418
EXOC1	0.676054	1223	0.765226
ACTR3B	0.675705	1224	0.765034
VCPIP1	0.675484	1225	0.764841
ITGAE	0.675135	1226	0.764649
ABLIM1	0.675015	1227	0.764457
ITPKA	0.674681	1228	0.764265
ABAT	0.674573	1229	0.764073
HEY1	0.674273	1230	0.763881
TNFRSF21	0.674258	1231	0.763689
TACC3	0.674199	1232	0.763497
SPTBN1	0.674093	1233	0.763305
ATAD2	0.674063	1234	0.763112
PLXNB3	0.67402	1235	0.76292
KCNQ3	0.67387	1236	0.762728
FEN1	0.673854	1237	0.762536
SAA1	0.673575	1238	0.762344
DAP3	0.673246	1239	0.762152
STRAP	0.673189	1240	0.76196
CCL23	0.673186	1241	0.761768
UNC5B	0.67287	1242	0.761575
ACSL5	0.672792	1243	0.761383
STRN	0.672713	1244	0.761191
ELMO1	0.67266	1245	0.760999
ACAN	0.672407	1246	0.760807
DNMT3B	0.672308	1247	0.760615
CYP2C8	0.672164	1248	0.760423
DHRS2	0.671807	1249	0.760231
IPO11	0.671639	1250	0.760038
NUAK1	0.671574	1251	0.759846
CACNA1G	0.671394	1252	0.759654
COL13A1	0.671309	1253	0.759462
SLC6A9	0.671125	1254	0.75927
ATP5B	0.67098	1255	0.759078
BMP3	0.670655	1256	0.758886
HUWE1	0.670482	1257	0.758694
GRIN2D	0.670097	1258	0.758501
CPT1A	0.669975	1259	0.758309
APBA2	0.669883	1260	0.758117
PASK	0.669799	1261	0.757925
CLIC5	0.669631	1262	0.757733
CD96	0.669123	1263	0.757541
LIN54	0.66904	1264	0.757349
EXT2	0.668797	1265	0.757157
HIST1H1E	0.6687	1266	0.756964
ETFB	0.668642	1267	0.756772
ATP6V1B1	0.668548	1268	0.75658
RICTOR	0.668344	1269	0.756388
ZFYVE9	0.668124	1270	0.756196
APBB1IP	0.667898	1271	0.756004
MPDZ	0.667855	1272	0.755812
SSH1	0.667642	1273	0.75562
ARG1	0.667581	1274	0.755427
NDRG2	0.66741	1275	0.755235
SMYD1	0.667326	1276	0.755043
KCND2	0.667251	1277	0.754851
NPY1R	0.667221	1278	0.754659
TSG101	0.667161	1279	0.754467
BCAT1	0.66691	1280	0.754275
KLHL12	0.666823	1281	0.754083
FST	0.666745	1282	0.75389
L1CAM	0.666682	1283	0.753698
NPAT	0.666459	1284	0.753506
NSMAF	0.666363	1285	0.753314
CD84	0.666023	1286	0.753122
ACLY	0.666003	1287	0.75293
PRKCI	0.665651	1288	0.752738
CYBB	0.665398	1289	0.752546
CIRBP	0.665367	1290	0.752354
CD3EAP	0.665316	1291	0.752161
EZH1	0.665223	1292	0.751969
BACE1	0.665221	1293	0.751777
CENPL	0.664832	1294	0.751585
NEUROD1	0.664535	1295	0.751393
GFRA2	0.664517	1296	0.751201
ENO1	0.664444	1297	0.751009
CCR10	0.664346	1298	0.750817
HCFC1	0.664026	1299	0.750624
CD5	0.663992	1300	0.750432
SGCD	0.663986	1301	0.75024
TENC1	0.663738	1302	0.750048
RRM2	0.663662	1303	0.749856
HIST1H2BK	0.663625	1304	0.749664
HADH	0.66325	1305	0.749472
PGM1	0.66313	1306	0.74928
MASTL	0.662638	1307	0.749087
DICER1	0.662578	1308	0.748895
FGF3	0.662531	1309	0.748703
PPFIA1	0.661835	1310	0.748511
DLX1	0.661712	1311	0.748319
COPS2	0.661664	1312	0.748127
APOBEC3G	0.661575	1313	0.747935
PIGR	0.661552	1314	0.747743
IL15	0.661491	1315	0.74755
CLIC2	0.661434	1316	0.747358
DUSP4	0.661372	1317	0.747166
DRD2	0.661291	1318	0.746974
TCF4	0.661265	1319	0.746782
CNTNAP2	0.660848	1320	0.74659
MARK1	0.66062	1321	0.746398
ATP2A3	0.660268	1322	0.746206
ETV7	0.660249	1323	0.746013
LINGO1	0.660008	1324	0.745821
SPAG6	0.659892	1325	0.745629
IPO9	0.659767	1326	0.745437
EYA2	0.659748	1327	0.745245
BTC	0.659722	1328	0.745053
KIAA1543	0.659586	1329	0.744861
CBFA2T3	0.659347	1330	0.744669
PDE9A	0.658956	1331	0.744476
WISP2	0.658955	1332	0.744284
SPHK2	0.658825	1333	0.744092
GPRIN2	0.658701	1334	0.7439
ATP5C1	0.658492	1335	0.743708
EARS2	0.658331	1336	0.743516
FZD8	0.658137	1337	0.743324
CSF1	0.657289	1338	0.743132
CLCN2	0.657262	1339	0.742939
BTN3A3	0.656984	1340	0.742747
ABCD1	0.65667	1341	0.742555
PHF17	0.65633	1342	0.742363
HIST1H2AD	0.656184	1343	0.742171
ARFGEF1	0.656086	1344	0.741979
NAPA	0.655348	1345	0.741787
NFYC	0.655247	1346	0.741595
GINS2	0.655237	1347	0.741402
NGEF	0.655234	1348	0.74121
SCEL	0.655037	1349	0.741018
ATP1A3	0.654906	1350	0.740826
CLTCL1	0.65442	1351	0.740634
ATP6V0B	0.654236	1352	0.740442
CHRD	0.654069	1353	0.74025
FBL	0.653058	1354	0.740058
EFNA3	0.652737	1355	0.739866
RFC1	0.652457	1356	0.739673
FZD6	0.65235	1357	0.739481
DHX15	0.652246	1358	0.739289
CLEC10A	0.65219	1359	0.739097
DDX3X	0.652047	1360	0.738905
CYP3A7	0.651956	1361	0.738713
ADAMTS18	0.651935	1362	0.738521
IL21R	0.651742	1363	0.738329
BIN2	0.651376	1364	0.738136
ADAM33	0.650483	1365	0.737944
ASH1L	0.650332	1366	0.737752
NBEA	0.650264	1367	0.73756
GMDS	0.649964	1368	0.737368
DYNC1H1	0.649658	1369	0.737176
PANX1	0.649555	1370	0.736984
MLXIPL	0.649366	1371	0.736792
ROCK1	0.649213	1372	0.736599
CYP2A6	0.64844	1373	0.736407
GNAT2	0.648123	1374	0.736215
PTPRU	0.648091	1375	0.736023
IRAK4	0.64796	1376	0.735831
CYP27B1	0.64783	1377	0.735639
DUSP10	0.647634	1378	0.735447
ITGB3BP	0.64763	1379	0.735255
TRIM2	0.647159	1380	0.735062
TIMM17A	0.647059	1381	0.73487
CHD8	0.646939	1382	0.734678
IGF2BP2	0.646776	1383	0.734486
CD22	0.646768	1384	0.734294
DDX39	0.646752	1385	0.734102
DLX5	0.646689	1386	0.73391
KRT6A	0.646602	1387	0.733718
DMC1	0.646141	1388	0.733525
ACTA2	0.64595	1389	0.733333
NR4A1	0.645409	1390	0.733141
SNAP25	0.645358	1391	0.732949
SLC23A1	0.645287	1392	0.732757
HDAC9	0.645177	1393	0.732565
CNTN4	0.644584	1394	0.732373
HIST1H2AG	0.644559	1395	0.732181
ARHGEF12	0.644538	1396	0.731988
MSH2	0.644378	1397	0.731796
IGF2R	0.643784	1398	0.731604
ZHX1	0.643735	1399	0.731412
SMAD6	0.643389	1400	0.73122
STAT5B	0.6428	1401	0.731028
IFI16	0.642721	1402	0.730836
TAF1	0.642688	1403	0.730644
LIMK2	0.642416	1404	0.730451
TNFAIP3	0.642025	1405	0.730259
NFYB	0.641482	1406	0.730067
EPHB3	0.641222	1407	0.729875
SIGLEC10	0.641219	1408	0.729683
CD68	0.641066	1409	0.729491
PAH	0.640925	1410	0.729299
OAS3	0.640736	1411	0.729107
EXOC7	0.64007	1412	0.728915
GUCY1A2	0.639899	1413	0.728722
KCNMA1	0.639375	1414	0.72853
NEBL	0.639319	1415	0.728338
HOMER3	0.639315	1416	0.728146
TGFA	0.639232	1417	0.727954
GUCY2C	0.638869	1418	0.727762
GMPS	0.638838	1419	0.72757
DNAJA4	0.63871	1420	0.727378
DDX23	0.638518	1421	0.727185
IDH1	0.638312	1422	0.726993
IQGAP3	0.638003	1423	0.726801
CAPRIN1	0.637895	1424	0.726609
TSTA3	0.637806	1425	0.726417
EMILIN2	0.637701	1426	0.726225
SIRT7	0.63745	1427	0.726033
PVRL1	0.637316	1428	0.725841
CACNB2	0.637099	1429	0.725648
GNB3	0.637039	1430	0.725456
ITGA8	0.63696	1431	0.725264
PBK	0.636856	1432	0.725072
MAT1A	0.636689	1433	0.72488
KLF8	0.636587	1434	0.724688
TNIK	0.636539	1435	0.724496
SPARCL1	0.636231	1436	0.724304
CNGA1	0.636172	1437	0.724111
SFRP1	0.635794	1438	0.723919
NTRK1	0.635613	1439	0.723727
PIK3R3	0.635096	1440	0.723535
CD1C	0.635037	1441	0.723343
ERCC1	0.634608	1442	0.723151
CAPN6	0.634507	1443	0.722959
CDH4	0.634465	1444	0.722767
PRKD1	0.634239	1445	0.722574
ERCC5	0.633912	1446	0.722382
CAND2	0.633778	1447	0.72219
GALNT5	0.633721	1448	0.721998
CCNL1	0.633682	1449	0.721806
SCUBE2	0.633431	1450	0.721614
RBBP5	0.633394	1451	0.721422
PRELP	0.633327	1452	0.72123
BPNT1	0.632609	1453	0.721037
JAG1	0.632571	1454	0.720845
CACNA2D3	0.632481	1455	0.720653
CDS2	0.632402	1456	0.720461
SLCO1C1	0.632189	1457	0.720269
ALAS2	0.632133	1458	0.720077
CDKL2	0.631755	1459	0.719885
LMO4	0.631674	1460	0.719693
F8	0.631366	1461	0.7195
FUBP1	0.631179	1462	0.719308
DYNC1I1	0.630964	1463	0.719116
KLF6	0.63067	1464	0.718924
ARHGAP6	0.630578	1465	0.718732
GRIA2	0.630577	1466	0.71854
RAB11FIP1	0.63008	1467	0.718348
DNAH7	0.629988	1468	0.718156
NLRP3	0.629369	1469	0.717963
MCC	0.629043	1470	0.717771
SLCO1A2	0.62902	1471	0.717579
ABCA4	0.628905	1472	0.717387
ZFP36L2	0.628861	1473	0.717195
HLA-F	0.6288	1474	0.717003
TRAF7	0.628701	1475	0.716811
MMP13	0.628371	1476	0.716619
HIST3H3	0.627789	1477	0.716427
BCAR3	0.627776	1478	0.716234
HNRNPU	0.627481	1479	0.716042
EYA1	0.62719	1480	0.71585
MCM7	0.627167	1481	0.715658
CSF3R	0.626451	1482	0.715466
LRRC4C	0.626404	1483	0.715274
KCNJ12	0.626347	1484	0.715082
FGF5	0.626309	1485	0.71489
ACAT1	0.62628	1486	0.714697
FOXP3	0.626222	1487	0.714505
CENPO	0.625814	1488	0.714313
FNBP1	0.625802	1489	0.714121
FGA	0.625686	1490	0.713929
PARP9	0.625547	1491	0.713737
ABCC2	0.625346	1492	0.713545
MAD2L2	0.62514	1493	0.713353
EEF2	0.625	1494	0.71316
ITPKB	0.624925	1495	0.712968
SEMA3C	0.624702	1496	0.712776
IPO4	0.624693	1497	0.712584
RANBP9	0.624617	1498	0.712392
CLDN11	0.624539	1499	0.7122
SH3PXD2A	0.624312	1500	0.712008
CCL13	0.62383	1501	0.711816
MUC20	0.623735	1502	0.711623
BMI1	0.623554	1503	0.711431
FHL5	0.623514	1504	0.711239
NES	0.62339	1505	0.711047
RHEB	0.623237	1506	0.710855
CLASP2	0.623134	1507	0.710663
ABLIM3	0.622935	1508	0.710471
ICOS	0.622441	1509	0.710279
EEF1B2	0.622351	1510	0.710086
LAMB1	0.622325	1511	0.709894
DIAPH2	0.622272	1512	0.709702
BRF1	0.622258	1513	0.70951
SLCO3A1	0.621987	1514	0.709318
CRIP2	0.621755	1515	0.709126
PPRC1	0.62167	1516	0.708934
PGK1	0.621653	1517	0.708742
KRT81	0.621583	1518	0.708549
DDR1	0.621365	1519	0.708357
PDCD1	0.621335	1520	0.708165
IQGAP2	0.621248	1521	0.707973
IMPA1	0.621208	1522	0.707781
MAZ	0.621097	1523	0.707589
HSPA14	0.620858	1524	0.707397
MAN1A1	0.620835	1525	0.707205
ATP6V1H	0.620791	1526	0.707012
ASB6	0.620771	1527	0.70682
OAS2	0.620482	1528	0.706628
IBTK	0.620375	1529	0.706436
IL21	0.620357	1530	0.706244
KIF1C	0.620186	1531	0.706052
PPP3CA	0.620128	1532	0.70586
EPB49	0.620037	1533	0.705668
SOX11	0.619774	1534	0.705476
CYP1B1	0.619739	1535	0.705283
ANKRD6	0.619434	1536	0.705091
EIF1AX	0.619185	1537	0.704899
TBX18	0.619075	1538	0.704707
DDX56	0.619017	1539	0.704515
COX5A	0.618869	1540	0.704323
DMBT1	0.618807	1541	0.704131
ACAA2	0.618777	1542	0.703939
HLA-G	0.618737	1543	0.703746
FAM123B	0.618534	1544	0.703554
IRAK3	0.618496	1545	0.703362
SAT1	0.61849	1546	0.70317
CGN	0.618406	1547	0.702978
ATP1B1	0.617936	1548	0.702786
ECT2	0.61785	1549	0.702594
GCLC	0.617577	1550	0.702402
NME7	0.617574	1551	0.702209
VAV3	0.616545	1552	0.702017
HSPA9	0.616403	1553	0.701825
DNAJB1	0.61639	1554	0.701633
AHR	0.616157	1555	0.701441
IL1R2	0.61553	1556	0.701249
P2RX4	0.615444	1557	0.701057
MYST2	0.614711	1558	0.700865
ZNF238	0.614539	1559	0.700672
HABP4	0.61443	1560	0.70048
GEMIN4	0.614406	1561	0.700288
HOMER1	0.614327	1562	0.700096
RTN1	0.614201	1563	0.699904
AKAP3	0.614089	1564	0.699712
IL1RAP	0.614053	1565	0.69952
MUC4	0.614005	1566	0.699328
ATF6	0.613867	1567	0.699135
MTHFD1	0.613545	1568	0.698943
MED15	0.613421	1569	0.698751
HOXB3	0.613418	1570	0.698559
ESAM	0.613412	1571	0.698367
INPP4B	0.613303	1572	0.698175
PRX	0.613163	1573	0.697983
CUL5	0.613117	1574	0.697791
ARHGAP30	0.612992	1575	0.697598
ATP1B3	0.612962	1576	0.697406
STAP1	0.612708	1577	0.697214
CTNNA3	0.612671	1578	0.697022
ADRM1	0.612438	1579	0.69683
BAZ2B	0.61155	1580	0.696638
ATP7A	0.611446	1581	0.696446
CX3CR1	0.611074	1582	0.696254
CA2	0.611017	1583	0.696061
IL25	0.61101	1584	0.695869
CTCFL	0.610951	1585	0.695677
CPXM2	0.610789	1586	0.695485
PTPRZ1	0.610683	1587	0.695293
LRDD	0.610587	1588	0.695101
LMOD1	0.610406	1589	0.694909
MELK	0.60996	1590	0.694717
CD1B	0.609743	1591	0.694524
GTF2E2	0.609646	1592	0.694332
CLSPN	0.609502	1593	0.69414
ADORA3	0.60907	1594	0.693948
KLK3	0.608866	1595	0.693756
SMARCC1	0.608839	1596	0.693564
CASKIN1	0.608228	1597	0.693372
GALR1	0.608104	1598	0.69318
S100A1	0.607985	1599	0.692988
PTGIS	0.607942	1600	0.692795
NRXN3	0.607719	1601	0.692603
CENPN	0.607562	1602	0.692411
CD274	0.60734	1603	0.692219
DAPK2	0.607162	1604	0.692027
TIAM1	0.607158	1605	0.691835
PLA2G7	0.607098	1606	0.691643
GABRA1	0.606671	1607	0.691451
GSTM4	0.606235	1608	0.691258
TSEN34	0.60608	1609	0.691066
PPL	0.605967	1610	0.690874
MAP3K10	0.605869	1611	0.690682
MYO5B	0.605558	1612	0.69049
DARC	0.605294	1613	0.690298
PTPN14	0.605244	1614	0.690106
BMP10	0.605238	1615	0.689914
HNRNPA2B1	0.605077	1616	0.689721
ARHGAP15	0.604767	1617	0.689529
FANCG	0.604528	1618	0.689337
CUL4B	0.60449	1619	0.689145
IRAK2	0.604443	1620	0.688953
DNAH11	0.604361	1621	0.688761
YES1	0.604361	1622	0.688569
PAXIP1	0.603768	1623	0.688377
ABCA7	0.603586	1624	0.688184
ACCN2	0.603508	1625	0.687992
RCOR1	0.603499	1626	0.6878
CLCN4	0.603273	1627	0.687608
BARX2	0.603233	1628	0.687416
PTH2R	0.603201	1629	0.687224
KCNIP2	0.603195	1630	0.687032
C1QB	0.603021	1631	0.68684
RANBP2	0.602941	1632	0.686647
SYT16	0.602738	1633	0.686455
GPR143	0.602675	1634	0.686263
CFH	0.60249	1635	0.686071
NPAS3	0.602486	1636	0.685879
UBE2Q1	0.602291	1637	0.685687
DYNC2H1	0.601658	1638	0.685495
PRLR	0.601511	1639	0.685303
DDX17	0.601275	1640	0.68511
DPYSL4	0.600973	1641	0.684918
MAPKAP1	0.600281	1642	0.684726
TBL3	0.600117	1643	0.684534
NPTX2	0.60007	1644	0.684342
TERF2IP	0.599379	1645	0.68415
ITGAX	0.599368	1646	0.683958
PEG10	0.599285	1647	0.683766
KIF3B	0.599235	1648	0.683573
GSPT1	0.598945	1649	0.683381
NQO1	0.598515	1650	0.683189
FKBP8	0.598407	1651	0.682997
CD1A	0.598185	1652	0.682805
MEF2A	0.598174	1653	0.682613
IKZF1	0.597734	1654	0.682421
MYT1	0.597637	1655	0.682229
DLGAP1	0.597627	1656	0.682037
SGOL1	0.59753	1657	0.681844
HOXD8	0.597516	1658	0.681652
RAG1	0.597292	1659	0.68146
GBF1	0.597078	1660	0.681268
MNDA	0.596991	1661	0.681076
POLR2H	0.596978	1662	0.680884
NEK6	0.596266	1663	0.680692
TRPC6	0.59623	1664	0.6805
FGF9	0.596022	1665	0.680307
METTL2A	0.595787	1666	0.680115
SAT2	0.595695	1667	0.679923
PJA1	0.595525	1668	0.679731
HPSE	0.595468	1669	0.679539
AIP	0.595412	1670	0.679347
GREM1	0.595121	1671	0.679155
GTPBP4	0.595118	1672	0.678963
GARS	0.595022	1673	0.67877
ERO1L	0.594799	1674	0.678578
NCOA7	0.594783	1675	0.678386
RABGGTB	0.59436	1676	0.678194
SCN8A	0.59433	1677	0.678002
HNRNPR	0.59431	1678	0.67781
MFGE8	0.594278	1679	0.677618
EPRS	0.594154	1680	0.677426
RUNX1	0.593978	1681	0.677233
GBP1	0.593809	1682	0.677041
CYP24A1	0.593608	1683	0.676849
CP	0.593567	1684	0.676657
ORC1L	0.593462	1685	0.676465
HDAC6	0.593397	1686	0.676273
JPH1	0.593113	1687	0.676081
DSPP	0.592905	1688	0.675889
CYP2C18	0.592606	1689	0.675696
F12	0.592454	1690	0.675504
HSPD1	0.592234	1691	0.675312
MGAM	0.591122	1692	0.67512
ARPC1A	0.591061	1693	0.674928
IFIT2	0.590904	1694	0.674736
SIRPG	0.590736	1695	0.674544
LIN9	0.590664	1696	0.674352
SLC40A1	0.590427	1697	0.674159
CST3	0.59034	1698	0.673967
RAI14	0.590205	1699	0.673775
TUBB2C	0.589999	1700	0.673583
CHN1	0.589983	1701	0.673391
ATG7	0.589779	1702	0.673199
MAGEH1	0.58963	1703	0.673007
MYBL1	0.589612	1704	0.672815
DNMBP	0.589399	1705	0.672622
RBAK	0.588994	1706	0.67243
POU2F2	0.588513	1707	0.672238
KCNK13	0.588497	1708	0.672046
CYP7B1	0.588355	1709	0.671854
ABCC9	0.588332	1710	0.671662
RMI1	0.587981	1711	0.67147
LAMA2	0.587763	1712	0.671278
CDON	0.587424	1713	0.671085
RUNX1T1	0.587378	1714	0.670893
TSC22D1	0.586918	1715	0.670701
IRF9	0.586834	1716	0.670509
SLC2A4	0.586528	1717	0.670317
ALK	0.586393	1718	0.670125
PTPRN2	0.586312	1719	0.669933
CHAF1A	0.586152	1720	0.669741
YWHAE	0.586112	1721	0.669549
ZNF423	0.585885	1722	0.669356
CRIPAK	0.585879	1723	0.669164
GLIS1	0.585696	1724	0.668972
LRP4	0.585579	1725	0.66878
AKAP8	0.585153	1726	0.668588
STIM1	0.584763	1727	0.668396
PPP3CB	0.584729	1728	0.668204
TGFB3	0.584588	1729	0.668012
PLCL2	0.584561	1730	0.667819
RTN4R	0.584446	1731	0.667627
AVPR1B	0.58424	1732	0.667435
SERTAD3	0.583938	1733	0.667243
KCNJ8	0.583798	1734	0.667051
RAPGEF3	0.58376	1735	0.666859
PDE4B	0.583569	1736	0.666667
FBXO30	0.583464	1737	0.666475
CAMK1	0.583434	1738	0.666282
MMP3	0.583397	1739	0.66609
NFE2L3	0.583327	1740	0.665898
TRIM24	0.583303	1741	0.665706
AHRR	0.583075	1742	0.665514
ADH1A	0.582895	1743	0.665322
FZD9	0.58278	1744	0.66513
GRN	0.5827	1745	0.664938
ROR1	0.582683	1746	0.664745
EIF2AK1	0.582342	1747	0.664553
PDGFB	0.582338	1748	0.664361
KCNA2	0.582238	1749	0.664169
HLA-DMB	0.582196	1750	0.663977
DGKI	0.58211	1751	0.663785
TSC2	0.581866	1752	0.663593
RAP2A	0.581733	1753	0.663401
ARID4A	0.581733	1754	0.663208
APOH	0.581619	1755	0.663016
NUB1	0.581108	1756	0.662824
KCNJ15	0.580986	1757	0.662632
PARK2	0.580966	1758	0.66244
CATSPER1	0.580789	1759	0.662248
OTUD7A	0.580522	1760	0.662056
NFKBIE	0.5804	1761	0.661864
GALNT3	0.58027	1762	0.661671
KCNK5	0.580229	1763	0.661479
PTPN5	0.580124	1764	0.661287
CDH6	0.580077	1765	0.661095
KCNA4	0.580023	1766	0.660903
RAMP3	0.579937	1767	0.660711
ANP32E	0.579829	1768	0.660519
GLRX2	0.579807	1769	0.660327
ENOX1	0.578865	1770	0.660134
EIF4G1	0.57883	1771	0.659942
FGF6	0.578812	1772.5	0.659654
KCNAB1	0.578812	1772.5	0.659654
UNC13C	0.578624	1774	0.659366
PRDX1	0.578608	1775	0.659174
HNRNPL	0.578352	1776	0.658982
CEP170	0.578229	1777	0.65879
PALLD	0.578225	1778	0.658598
RAD51AP1	0.578223	1779	0.658405
ILF2	0.577805	1780	0.658213
CD34	0.577555	1781	0.658021
LASS2	0.577466	1782	0.657829
SVIL	0.577287	1783	0.657637
CRNKL1	0.576984	1784	0.657445
ATG16L1	0.576847	1785	0.657253
CTCF	0.576784	1786	0.657061
HLTF	0.576616	1787	0.656868
MAGI2	0.576438	1788	0.656676
CLK4	0.576146	1789	0.656484
WNK4	0.576104	1790	0.656292
DSC3	0.575658	1791	0.6561
NR0B2	0.575617	1792	0.655908
PDE4A	0.575306	1793	0.655716
PAX3	0.575118	1794	0.655524
PLOD1	0.575019	1795	0.655331
ELP2	0.574985	1796	0.655139
GABBR1	0.574966	1797	0.654947
NOX4	0.574936	1798	0.654755
KCNE2	0.574917	1799	0.654563
H2AFZ	0.5749	1800	0.654371
NCBP1	0.574877	1801	0.654179
APOA5	0.574604	1802	0.653987
TSC1	0.574562	1803	0.653794
PAPOLA	0.574542	1804	0.653602
ADAMTS4	0.574146	1805	0.65341
DTX4	0.573873	1806	0.653218
AEBP1	0.57386	1807	0.653026
TFEC	0.573668	1808	0.652834
NAB1	0.573317	1809	0.652642
NCOA5	0.57312	1810	0.65245
MAOB	0.573119	1811	0.652257
DPYSL2	0.57309	1812	0.652065
MCM6	0.572954	1813	0.651873
PDE1A	0.572878	1814	0.651681
PLCL1	0.572456	1815	0.651489
CETP	0.572148	1816	0.651297
MAP2K5	0.572129	1817	0.651105
CCT6A	0.571571	1818	0.650913
MARK2	0.571069	1819	0.65072
CTDP1	0.570993	1820	0.650528
MYH10	0.570332	1821	0.650336
CD300LF	0.570298	1822	0.650144
DOCK3	0.570138	1823	0.649952
DLK1	0.570099	1824	0.64976
CD300A	0.570059	1825	0.649568
NDRG4	0.56992	1826	0.649376
DDAH1	0.569841	1827	0.649183
NR4A3	0.569547	1828	0.648991
COPE	0.569421	1829	0.648799
PTPRH	0.569414	1830	0.648607
SLC34A2	0.569146	1831	0.648415
SMC4	0.568964	1832	0.648223
FOSB	0.568953	1833	0.648031
TNFRSF19	0.568899	1834	0.647839
VPS24	0.56887	1835	0.647646
LAMA5	0.568685	1836	0.647454
PRDM7	0.568475	1837	0.647262
SEMA7A	0.568455	1838	0.64707
IFNA7	0.568409	1839	0.646878
MAD2L1	0.567902	1840	0.646686
GTF3C1	0.567898	1841	0.646494
DIXDC1	0.567617	1842	0.646302
IL5RA	0.567515	1843	0.64611
PPP1R9A	0.567485	1844	0.645917
NCL	0.567461	1845	0.645725
MAP4K1	0.567385	1846	0.645533
ERCC6L	0.567289	1847	0.645341
TNFSF13B	0.567232	1848	0.645149
CTSF	0.567145	1849	0.644957
EPHA7	0.567134	1850	0.644765
MYCT1	0.567115	1851	0.644573
FANCL	0.566778	1852	0.64438
HIST2H2AC	0.566717	1853	0.644188
HSD17B10	0.566624	1854	0.643996
PER1	0.566554	1855	0.643804
TGM1	0.566542	1856	0.643612
P4HB	0.566305	1857	0.64342
LGR4	0.566237	1858	0.643228
CACNA1B	0.566128	1859	0.643036
FANCC	0.565996	1860	0.642843
CTLA4	0.565855	1861	0.642651
PREX1	0.565761	1862	0.642459
DIAPH3	0.565619	1863	0.642267
CORO7	0.565538	1864	0.642075
ANKRD13D	0.565444	1865	0.641883
PTGER3	0.565419	1866	0.641691
SPA17	0.5652	1867	0.641499
RGNEF	0.565128	1868	0.641306
UMOD	0.565112	1869	0.641114
CTDSPL	0.565054	1870	0.640922
NCAM2	0.565044	1871	0.64073
NUP93	0.564813	1872	0.640538
BNC2	0.564736	1873	0.640346
RBM24	0.564713	1874	0.640154
STON2	0.564691	1875	0.639962
EYA3	0.564603	1876	0.639769
FASN	0.563971	1877	0.639577
SIRPA	0.56393	1878	0.639385
FRAS1	0.563869	1879	0.639193
GABRB1	0.563767	1880	0.639001
AMICA1	0.563724	1881	0.638809
MSX2	0.563588	1882	0.638617
PPAT	0.563572	1883	0.638425
OR5L1	0.563486	1884	0.638232
GMIP	0.563403	1885	0.63804
CNTN6	0.56337	1886	0.637848
ADAM19	0.563202	1887	0.637656
KIF3A	0.562934	1888	0.637464
FSHR	0.56207	1889	0.637272
CARD10	0.561641	1890	0.63708
PAPSS1	0.561486	1891	0.636888
SULT1E1	0.561421	1892	0.636695
ZFP36L1	0.561269	1893	0.636503
LAMB3	0.561044	1894	0.636311
TXN	0.561036	1895	0.636119
STK11IP	0.560767	1896	0.635927
MST1	0.560699	1897	0.635735
SPP1	0.560493	1898	0.635543
HIVEP2	0.560419	1899	0.635351
LIPG	0.559829	1900	0.635159
ZNF174	0.559577	1901	0.634966
FARP2	0.559541	1902	0.634774
B3GAT3	0.559466	1903	0.634582
MCM3	0.559084	1904	0.63439
NR3C2	0.558726	1905	0.634198
CHRNB1	0.558578	1906	0.634006
LZTS1	0.558476	1907	0.633814
RAD51C	0.557998	1908	0.633622
GABARAP	0.557975	1909	0.633429
NOSTRIN	0.557637	1910	0.633237
VGLL1	0.557581	1911	0.633045
LMAN1	0.557524	1912	0.632853
KIF5B	0.557284	1913	0.632661
SPTAN1	0.557242	1914	0.632469
FBLN1	0.55678	1915	0.632277
SIT1	0.556758	1916	0.632085
IRS4	0.556746	1917	0.631892
LRP12	0.556178	1918	0.6317
SLC4A7	0.555961	1919	0.631508
ZCCHC12	0.555753	1920	0.631316
FBXO25	0.555411	1921	0.631124
HLA-DMA	0.555204	1922	0.630932
NCAPD2	0.555002	1923	0.63074
GGT1	0.55471	1924	0.630548
PPP1R13L	0.554545	1925	0.630355
TRAF3IP3	0.554161	1926	0.630163
ZFYVE28	0.553771	1927	0.629971
HSD17B1	0.553759	1928	0.629779
STX11	0.55372	1929	0.629587
ARL8B	0.553641	1930	0.629395
FBLN2	0.553546	1931	0.629203
EXOC5	0.553311	1932	0.629011
FBXO44	0.553235	1933	0.628818
CDH8	0.55306	1934	0.628626
DNER	0.553009	1935	0.628434
FANCF	0.552955	1936	0.628242
TRMT6	0.552797	1937	0.62805
MYCBPAP	0.552732	1938	0.627858
LMO2	0.552664	1939	0.627666
ARHGAP9	0.552603	1940	0.627474
OAS1	0.552585	1941	0.627281
PLXNB1	0.552581	1942	0.627089
SIAH1	0.552537	1943	0.626897
MPP6	0.552489	1944	0.626705
TSEN54	0.552392	1945	0.626513
PRKAR2A	0.552093	1946	0.626321
MLL	0.552016	1947	0.626129
PRPF3	0.551944	1948	0.625937
DHX57	0.55188	1949	0.625744
PRKAR1A	0.551686	1950	0.625552
CD2	0.551606	1951	0.62536
JAG2	0.551575	1952	0.625168
RBL2	0.551524	1953	0.624976
CBX1	0.551383	1954	0.624784
ARID2	0.551369	1955	0.624592
FBXL7	0.551063	1956	0.6244
RANGAP1	0.550985	1957	0.624207
BMP15	0.550953	1958	0.624015
IRF6	0.550848	1959	0.623823
KSR2	0.550726	1960	0.623631
L3MBTL2	0.550708	1961	0.623439
UBE2Z	0.550433	1962	0.623247
STAMBP	0.549584	1963	0.623055
HAND2	0.549571	1964	0.622863
ANXA6	0.54956	1965	0.622671
SERPINI1	0.549207	1966	0.622478
ASCC3	0.549146	1967	0.622286
GOLGA2	0.549136	1968	0.622094
PIPSL	0.548937	1969	0.621902
EXOC6	0.548791	1970	0.62171
EAF2	0.548646	1971	0.621518
ATP8B4	0.548392	1972	0.621326
GRIN1	0.548227	1973	0.621134
POLR2F	0.548222	1974	0.620941
NCF2	0.548211	1975	0.620749
ABCF1	0.548143	1976	0.620557
PI4KA	0.547906	1977	0.620365
AKAP6	0.547872	1978	0.620173
DIS3	0.547792	1979	0.619981
CXCR7	0.547613	1980	0.619789
MAT2B	0.547604	1981	0.619597
MAP4K4	0.547503	1982	0.619404
MAK	0.547257	1983	0.619212
LIG1	0.547062	1984	0.61902
TNIP2	0.546659	1985	0.618828
CLEC11A	0.54636	1986	0.618636
GTF2H3	0.546205	1987	0.618444
JMJD1C	0.546178	1988	0.618252
MST1R	0.546076	1989	0.61806
CPSF4	0.54567	1990	0.617867
CUL7	0.545648	1991	0.617675
HIP1	0.545449	1992	0.617483
GOT2	0.545359	1993	0.617291
GIPC1	0.545112	1994	0.617099
CREB3L3	0.545027	1995	0.616907
PLXNB2	0.545004	1996	0.616715
NFKBIZ	0.544867	1997	0.616523
POLH	0.544644	1998	0.61633
NEDD4	0.544428	1999	0.616138
[truncated: 3,206 more rows]

## Sheet: GBM
Gene	Aggregate Score	Rank	Percentile Rank
RB1	0.986015	1	0.9999
ATR	0.985432	2	0.998331
TGFBR2	0.984439	3	0.996661
HIF1A	0.982499	4	0.994992
PTK2B	0.963826	5	0.993322
COL11A1	0.945563	6	0.991653
CBL	0.941956	7	0.989983
FOXO3	0.941616	8	0.988314
CCR5	0.936897	9	0.986644
HNF1A	0.926975	10	0.984975
ITGAV	0.925253	11	0.983306
TP53	0.920284	12	0.981636
FN1	0.908919	13	0.979967
COL5A1	0.901504	14	0.978297
BRCA1	0.89747	15	0.976628
BMP6	0.89573	16	0.974958
KIT	0.894928	17	0.973289
EGFR	0.893786	18	0.971619
GNAI1	0.885001	19	0.96995
FURIN	0.877467	20	0.96828
RTN1	0.87326	21	0.966611
BUB1B	0.87275	22	0.964942
ERBB2	0.870601	23	0.963272
APC	0.870115	24	0.961603
SMO	0.868701	25	0.959933
MET	0.867035	26	0.958264
KLHL9	0.865177	27	0.956594
HSPA8	0.862052	28	0.954925
ADAM12	0.861169	29	0.953255
NF1	0.860964	30	0.951586
CHD5	0.859422	31	0.949917
SMAD4	0.856843	32	0.948247
COL1A2	0.851401	33	0.946578
CHI3L2	0.847849	34	0.944908
BMPR1A	0.845287	35	0.943239
ASPM	0.845198	36	0.941569
BCR	0.838321	37	0.9399
PIK3CG	0.837787	38	0.93823
FLT4	0.836893	39	0.936561
ATM	0.835777	40	0.934891
IGF1R	0.827849	41	0.933222
CHEK2	0.825086	42	0.931553
IRS1	0.824005	43	0.929883
PIK3R1	0.822288	44	0.928214
GLI2	0.820908	45	0.926544
ITGB3	0.819812	46	0.924875
ACTN1	0.811342	47	0.923205
AURKA	0.81032	48	0.921536
BRCA2	0.809585	49	0.919866
NOTCH1	0.807003	50	0.918197
A2M	0.804113	51	0.916528
MYB	0.799488	52	0.914858
PRKCA	0.796564	53	0.913189
ERBB4	0.795582	54	0.911519
NES	0.79511	55	0.90985
CDKN2A	0.782742	56	0.90818
CDK4	0.780988	57	0.906511
TERT	0.7803	58	0.904841
CFTR	0.775297	59	0.903172
GLI1	0.774913	60	0.901503
PDPK1	0.771867	61	0.899833
VAV2	0.770716	62	0.898164
ESR1	0.770306	63	0.896494
BIN1	0.769189	64	0.894825
KSR2	0.769173	65	0.893155
PRKDC	0.763883	66	0.891486
CASP10	0.76366	67	0.889816
JAK2	0.763129	68	0.888147
GARNL3	0.762906	69	0.886477
PIK3CB	0.756797	70	0.884808
ATP6V1E1	0.754887	71	0.883139
EPHB1	0.751476	72	0.881469
SH3BP2	0.750308	73	0.8798
COL3A1	0.747629	74	0.87813
NOS3	0.747371	75	0.876461
PIK3CA	0.746435	76	0.874791
CDH3	0.743721	77	0.873122
PTPN11	0.742672	78	0.871452
BMPR1B	0.741694	79	0.869783
CCNE1	0.741406	80	0.868114
FRAP1	0.740544	81	0.866444
PIK3CD	0.739349	82	0.864775
CDK6	0.737554	83	0.863105
PPP2R5D	0.736771	84	0.861436
EPS15	0.734943	85	0.859766
AQP1	0.733554	86	0.858097
BAI3	0.733194	87	0.856427
COL6A2	0.732843	88	0.854758
CDC42	0.73093	89	0.853088
KPNA2	0.729763	90	0.851419
EP300	0.72921	91	0.84975
CDC2	0.729085	92	0.84808
PDGFRA	0.727701	93	0.846411
ITGB2	0.727249	94	0.844741
SMAD3	0.726929	95	0.843072
MDM2	0.726369	96	0.841402
HSP90AA1	0.722767	97	0.839733
AURKB	0.722315	98	0.838063
MAPK9	0.722071	99	0.836394
BCL11A	0.721622	100	0.834725
OMG	0.716951	101	0.833055
TNFRSF1B	0.713253	102	0.831386
FLI1	0.708414	103	0.829716
KIF5A	0.707299	104	0.828047
HLA-DRA	0.707168	105	0.826377
AKT1	0.704624	106	0.824708
CCND2	0.704444	107	0.823038
ARNT	0.703844	108	0.821369
ACTA1	0.702805	109	0.819699
E2F1	0.70136	110	0.81803
BCL2	0.698353	111	0.816361
BCAR1	0.697209	112	0.814691
ANAPC10	0.693865	113	0.813022
LYN	0.690692	114	0.811352
CDKN1B	0.689535	115	0.809683
FGFR3	0.689461	116	0.808013
DOCK1	0.689338	117	0.806344
TRRAP	0.683794	118	0.804674
FGFR1	0.682666	119	0.803005
SLC25A13	0.681501	120	0.801336
CHEK1	0.680974	121	0.799666
EPHA5	0.680519	122	0.797997
CDK8	0.677595	123	0.796327
IFNG	0.67711	124	0.794658
MOG	0.677016	125	0.792988
PML	0.676941	126	0.791319
PTPN1	0.676238	127	0.789649
CTNNB1	0.675671	128	0.78798
MYC	0.674342	129	0.786311
CEBPA	0.67383	130	0.784641
BAX	0.673745	131	0.782972
CDH1	0.67351	132	0.781302
PIK3C3	0.670593	133	0.779633
HCK	0.670359	134	0.777963
COL9A3	0.669226	135	0.776294
EPHB2	0.668433	136	0.774624
EGR1	0.668313	137	0.772955
CCNB1	0.668213	138	0.771285
FGFR2	0.66751	139	0.769616
LCK	0.665672	140	0.767947
PTK2	0.665134	141	0.766277
SOX11	0.665085	142	0.764608
MAPK7	0.663605	143	0.762938
MAP3K14	0.663602	144	0.761269
BTK	0.662415	145	0.759599
BIRC5	0.662082	146	0.75793
HOXB3	0.66124	147	0.75626
GLI3	0.6574	148	0.754591
POU2F1	0.656348	149	0.752922
AKT3	0.654784	150	0.751252
TEK	0.654231	151	0.749583
SMAD2	0.653897	152	0.747913
TBK1	0.653181	153	0.746244
GAD2	0.651712	154	0.744574
CSK	0.651347	155	0.742905
SUFU	0.650068	156	0.741235
NBN	0.649839	157	0.739566
CENPF	0.647254	158	0.737896
FBXW7	0.645672	159	0.736227
BAMBI	0.644776	160	0.734558
HGF	0.643815	161	0.732888
IGFBP2	0.643807	162	0.731219
GPNMB	0.641545	163	0.729549
FLT1	0.641438	164	0.72788
KDR	0.640911	165	0.72621
CSNK1E	0.639562	166	0.724541
GATA3	0.638943	167	0.722871
COL1A1	0.637808	168	0.721202
STAT1	0.636666	169	0.719533
ANGPT1	0.636138	170	0.717863
DOK6	0.630195	171	0.716194
GSTM5	0.630102	172	0.714524
PIK3C2B	0.629471	173	0.712855
NRAS	0.627703	174	0.711185
STK11	0.626737	175	0.709516
IQGAP1	0.625764	176	0.707846
MKI67	0.624886	177	0.706177
PDGFRB	0.622373	178	0.704508
CPLX2	0.621314	179	0.702838
KRAS	0.62005	180	0.701169
SH3GL2	0.617492	181	0.699499
KLK7	0.61542	182	0.69783
PIM1	0.614871	183	0.69616
INHBA	0.614177	184	0.694491
SRF	0.611453	185	0.692821
EPHA3	0.610954	186	0.691152
LTF	0.610869	187	0.689482
SKI	0.609427	188	0.687813
CHI3L1	0.608174	189	0.686144
DCLK1	0.607755	190	0.684474
SOCS1	0.607463	191	0.682805
CRLF1	0.60612	192	0.681135
PITX2	0.605958	193	0.679466
ELAVL4	0.60578	194	0.677796
GNAS	0.603053	195	0.676127
ANK2	0.601794	196	0.674457
NUP214	0.601651	197	0.672788
SLC1A2	0.60115	198	0.671119
ODZ2	0.60066	199	0.669449
ACCN1	0.599934	200	0.66778
MAP2K6	0.594738	201	0.66611
STK36	0.592899	202	0.664441
CELSR3	0.592466	203	0.662771
MAL	0.592448	204	0.661102
IL13	0.590628	205	0.659432
GABBR1	0.590224	206	0.657763
MMP9	0.590147	207	0.656093
CDKN2B	0.590012	208	0.654424
EFEMP1	0.59001	209	0.652755
SHH	0.587856	210	0.651085
HOXA9	0.587486	211	0.649416
ALDOC	0.587098	212	0.647746
DPYSL4	0.58612	213	0.646077
CHGA	0.584219	214	0.644407
ARHGAP15	0.582927	215	0.642738
MLH1	0.58135	216	0.641068
BCL11B	0.579542	217	0.639399
DES	0.57702	218	0.63773
VLDLR	0.575422	219	0.63606
KCNA4	0.574252	220	0.634391
IL13RA1	0.573756	221	0.632721
ACTR3B	0.573108	222	0.631052
PTEN	0.567783	223	0.629382
HOXB1	0.567222	224	0.627713
EPHA4	0.564328	225	0.626043
TNK2	0.564169	226	0.624374
MMP2	0.563978	227	0.622705
ELAVL2	0.559496	228	0.621035
FLT3	0.55769	229	0.619366
NTRK2	0.556765	230	0.617696
TREM1	0.555776	231	0.616027
FZD4	0.550207	232	0.614357
KCNA5	0.549185	233	0.612688
CUL4A	0.548941	234	0.611018
ROCK1	0.546686	235	0.609349
ROR2	0.544607	236	0.607679
TAF1	0.544563	237	0.60601
PRKCQ	0.544448	238	0.604341
CYP27B1	0.541737	239	0.602671
PTCH1	0.539761	240	0.601002
SYP	0.539038	241	0.599332
EYA4	0.538354	242	0.597663
AIFM1	0.53665	243	0.595993
JAG1	0.536501	244	0.594324
PIK3C2G	0.534791	245	0.592654
HLA-G	0.534759	246	0.590985
F13A1	0.533665	247	0.589316
HOXA5	0.533533	248	0.587646
RCOR1	0.53037	249	0.585977
PPP2R2C	0.527847	250	0.584307
EMP3	0.525303	251	0.582638
ANXA1	0.524528	252	0.580968
NRXN3	0.524188	253	0.579299
BCAN	0.523042	254	0.577629
GZMB	0.52166	255	0.57596
CLIC1	0.521113	256	0.57429
HIP1	0.520943	257	0.572621
EP400	0.519827	258	0.570952
KLK6	0.518881	259	0.569282
CHL1	0.518468	260	0.567613
PAX6	0.516865	261	0.565943
PDZD2	0.516289	262	0.564274
AKR1C1	0.514445	263	0.562604
BAI1	0.512542	264	0.560935
SKP2	0.505958	265	0.559265
MEOX2	0.5058	266	0.557596
GPR17	0.504008	267	0.555927
GCK	0.503787	268	0.554257
PKN1	0.501286	269	0.552588
RPS6KA3	0.499503	270	0.550918
ANXA7	0.4982	271	0.549249
CYP2E1	0.497101	272	0.547579
ISL1	0.494283	273	0.54591
KCNAB2	0.49428	274	0.54424
IRAK3	0.493308	275	0.542571
IGFBP7	0.492672	276	0.540902
DBH	0.492422	277	0.539232
DDR1	0.491362	278	0.537563
DNAJB1	0.491324	279	0.535893
LGALS3BP	0.49088	280	0.534224
HLA-E	0.489772	281	0.532554
PPP1CC	0.488418	282	0.530885
NME7	0.487602	283	0.529215
GDF15	0.486232	284	0.527546
GYPB	0.48245	285	0.525876
EPHA8	0.481907	286	0.524207
FGF4	0.480929	287	0.522538
BRSK1	0.480795	288	0.520868
ILK	0.479423	289	0.519199
ELMO1	0.478354	290	0.517529
IL15	0.47674	291	0.51586
CSTF2T	0.475112	292	0.51419
FGF5	0.474083	293	0.512521
NOTCH4	0.473916	294	0.510851
RAC3	0.472769	295	0.509182
PRKCG	0.4726	296	0.507513
HGFAC	0.472247	297	0.505843
PRICKLE1	0.469743	298	0.504174
MELK	0.468467	299	0.502504
RDH10	0.467293	300	0.500835
APOD	0.46354	301	0.499165
ODZ3	0.463374	302	0.497496
ADA	0.460758	303	0.495826
CDKN2C	0.456568	304	0.494157
SAT1	0.454636	305	0.492487
SAA1	0.454229	306	0.490818
CHRM4	0.451103	307	0.489149
VAV3	0.45	308	0.487479
BET1	0.447407	309	0.48581
TSC2	0.44626	310	0.48414
CDH8	0.445505	311	0.482471
KIF3B	0.445125	312	0.480801
MSH2	0.444216	313	0.479132
ELL	0.443854	314	0.477462
ANTXR2	0.443438	315	0.475793
MYST4	0.442648	316	0.474124
SPARC	0.44139	317	0.472454
H2AFX	0.441012	318	0.470785
ALK	0.440218	319	0.469115
MAP2	0.438257	320	0.467446
NTRK1	0.435851	321	0.465776
ANK1	0.431987	322	0.464107
DDIT3	0.431938	323	0.462437
DCX	0.430726	324	0.460768
RBL2	0.428978	325	0.459098
ADAMTS1	0.427889	326	0.457429
LATS2	0.427701	327	0.45576
KCNQ1	0.427662	328	0.45409
TRIM24	0.427533	329	0.452421
LDHA	0.427172	330	0.450751
HMGA2	0.426077	331	0.449082
FER	0.423212	332	0.447412
PDGFB	0.422151	333	0.445743
UTS2	0.422076	334	0.444073
NTRK3	0.420875	335	0.442404
PRKCH	0.420514	336	0.440735
MCM10	0.420251	337	0.439065
PTPRZ1	0.420146	338	0.437396
KLF4	0.418736	339	0.435726
LTK	0.416948	340	0.434057
EYA1	0.415927	341	0.432387
GRN	0.414468	342	0.430718
TAS1R1	0.41012	343	0.429048
SOX2	0.410059	344	0.427379
RIT2	0.40672	345	0.42571
RINT1	0.40491	346	0.42404
RUNX1T1	0.404707	347	0.422371
NR4A1	0.403852	348	0.420701
PRELP	0.399948	349	0.419032
TSC1	0.398087	350	0.417362
IFNA14	0.397426	351	0.415693
DDR2	0.396197	352	0.414023
NPHP4	0.392857	353	0.412354
SEMA3C	0.392709	354	0.410684
DDX10	0.392073	355	0.409015
MGMT	0.390946	356	0.407346
IFNA6	0.388991	357	0.405676
SIRT3	0.387911	358	0.404007
FAF1	0.386023	359	0.402337
ATP2B4	0.385097	360	0.400668
MARK1	0.384755	361	0.398998
TRIM2	0.384641	362	0.397329
PTPRR	0.384033	363	0.395659
PHLPP	0.381954	364	0.39399
CSF3R	0.381598	365	0.392321
IRS4	0.380728	366	0.390651
MFAP5	0.380477	367	0.388982
HLA-DOA	0.380301	368	0.387312
PRDX1	0.380282	369	0.385643
TTK	0.379824	370	0.383973
HLA-DRB5	0.378599	371	0.382304
SLIT2	0.378189	372	0.380634
WEE1	0.378164	373	0.378965
CAST	0.37586	374	0.377295
GDF10	0.374317	375	0.375626
BMP3	0.374091	376	0.373957
MCM7	0.372536	377	0.372287
CEACAM1	0.370471	378	0.370618
SOX3	0.368873	379	0.368948
IGFBP3	0.368612	380	0.367279
RPN1	0.365728	381	0.365609
GRM1	0.365151	382	0.36394
BTG2	0.36434	383	0.36227
AXL	0.363815	384	0.360601
ORAI1	0.359055	385	0.358932
GYPC	0.359021	386	0.357262
TRIP6	0.354113	387	0.355593
CPM	0.353341	388	0.353923
RAPH1	0.352846	389	0.352254
PCOLCE	0.352792	390	0.350584
APBB1IP	0.352346	391	0.348915
FIP1L1	0.352313	392	0.347245
CYLD	0.352239	393	0.345576
TBCC	0.352103	394	0.343907
SRY	0.351419	395	0.342237
TYRP1	0.349557	396	0.340568
SERPINE1	0.347034	397	0.338898
PTN	0.343585	398	0.337229
MYT1	0.343234	399	0.335559
FANCF	0.343013	400	0.33389
EPHA7	0.342632	401	0.33222
IFNA5	0.342539	402	0.330551
HOXB13	0.34212	403	0.328881
PRKAR2A	0.336824	404	0.327212
IGFBP6	0.336134	405	0.325543
ITGAL	0.335426	406	0.323873
ODZ4	0.335209	407	0.322204
IL16	0.332732	408	0.320534
MAPK8IP2	0.331448	409	0.318865
RPS6KA2	0.326485	410	0.317195
PIK3C2A	0.325328	411	0.315526
TOP1	0.323907	412	0.313856
EPHA1	0.319135	413	0.312187
EPHA6	0.317763	414	0.310518
ULK1	0.316295	415	0.308848
IFNA8	0.312079	416	0.307179
POFUT1	0.309058	417	0.305509
NCOA4	0.307274	418	0.30384
GCLC	0.307262	419	0.30217
TNFRSF17	0.306891	420	0.300501
PIK3R5	0.306309	421	0.298831
TOP2A	0.30398	422	0.297162
OS9	0.302921	423	0.295492
ITGA9	0.30243	424	0.293823
DMBT1	0.302268	425	0.292154
TMSL3	0.300695	426	0.290484
MAPK8IP1	0.299204	427	0.288815
NDUFA10	0.298925	428	0.287145
IFNA17	0.298304	429	0.285476
RHOB	0.297925	430	0.283806
NDUFA4	0.297284	431	0.282137
GAS6	0.297232	432	0.280467
CTDSP2	0.296345	433	0.278798
KLF6	0.295227	434	0.277129
DKK2	0.2923	435	0.275459
GSX2	0.291454	436	0.27379
TWF1	0.291301	437	0.27212
IFNA1	0.290956	438	0.270451
AMFR	0.289482	439	0.268781
LYZ	0.287008	440	0.267112
NCKIPSD	0.286658	441	0.265442
IFNA7	0.28632	442	0.263773
ARHGAP19	0.285529	443	0.262104
RHPN2	0.283298	444	0.260434
MSN	0.282803	445	0.258765
ONECUT2	0.282686	446	0.257095
HPR	0.282195	447	0.255426
MDM4	0.281007	448	0.253756
IFNA10	0.279796	449	0.252087
MEN1	0.279648	450	0.250417
LUM	0.277343	451	0.248748
TRIP11	0.274954	452	0.247078
MAP3K6	0.27456	453	0.245409
IFNB1	0.272868	454	0.24374
RYK	0.270982	455	0.24207
MYO3A	0.270721	456	0.240401
MSH6	0.270563	457	0.238731
TCF12	0.268503	458	0.237062
DST	0.26731	459	0.235392
MMP10	0.265973	460	0.233723
RECQL4	0.265641	461	0.232053
FRK	0.265594	462	0.230384
TNFRSF8	0.264126	463	0.228715
MAN1A1	0.262635	464	0.227045
LIFR	0.260625	465	0.225376
SHROOM2	0.260453	466	0.223706
IFNA16	0.259475	467	0.222037
MAT2B	0.258643	468	0.220367
ING4	0.257048	469	0.218698
ING3	0.255136	470	0.217028
CTSH	0.254322	471	0.215359
IFNA2	0.251993	472	0.213689
XPOT	0.250248	473	0.21202
CAND1	0.249515	474	0.210351
CD46	0.244773	475	0.208681
KTN1	0.244553	476	0.207012
RSU1	0.24373	477	0.205342
RIPK4	0.243692	478	0.203673
MARK4	0.242921	479	0.202003
INSRR	0.242378	480	0.200334
OLIG2	0.23556	481	0.198664
SIVA1	0.234991	482	0.196995
DIAPH3	0.234622	483	0.195326
EIF5AL1	0.233096	484	0.193656
MGAM	0.232368	485	0.191987
SPDEF	0.229764	486	0.190317
PGC	0.229381	487	0.188648
PIK3R4	0.225949	488	0.186978
2013-09-14	0.221522	489	0.185309
IFNA21	0.221051	490	0.183639
PRKD2	0.219803	491	0.18197
SPRED1	0.218383	492.5	0.179466
IL1RL1	0.218383	492.5	0.179466
RYR3	0.217122	494	0.176962
ZEB1	0.214765	495	0.175292
PDK2	0.214534	496	0.173623
PDE3A	0.214356	497	0.171953
DHTKD1	0.213613	498	0.170284
TNFRSF11B	0.213409	499	0.168614
MAD1L1	0.2133	500	0.166945
ING1	0.211249	501	0.165275
SEMA3B	0.208304	502	0.163606
TNC	0.207775	503	0.161937
POU5F1	0.207771	504	0.160267
LAX1	0.207328	505	0.158598
PAX5	0.204046	506	0.156928
SRI	0.202885	507	0.155259
ZBTB48	0.202587	508	0.153589
UPF2	0.202061	509	0.15192
TRIM33	0.198258	510	0.15025
UGT2B17	0.19572	511	0.148581
PURB	0.19358	512	0.146912
KCNV2	0.193189	513	0.145242
ACTRT1	0.189947	514	0.143573
IFNK	0.187086	515	0.141903
MKL1	0.186705	516	0.140234
MYO1E	0.18164	517	0.138564
SLC2A2	0.17943	518	0.136895
RIC8A	0.176681	519	0.135225
DGKD	0.175841	520	0.133556
PROX1	0.174025	521	0.131886
MYLK2	0.172722	522	0.130217
MAPK8IP3	0.172589	523	0.128548
ICMT	0.172002	524	0.126878
PRKY	0.16974	525	0.125209
PMS1	0.164166	526	0.123539
NME3	0.161691	527	0.12187
SERPING1	0.161495	528	0.1202
TMSB10	0.160543	529	0.118531
TAF7	0.15499	530	0.116861
SPHK1	0.154024	531	0.115192
PRPF4B	0.152394	532	0.113523
RET	0.152272	533	0.111853
MON2	0.151028	534	0.110184
MARS	0.146306	535	0.108514
TAOK3	0.144779	536	0.106845
NAB2	0.143092	537	0.105175
MYCN	0.14236	538	0.103506
BIK	0.14127	539	0.101836
ROS1	0.141047	540	0.100167
OR52N5	0.138743	541	0.0984975
PRF1	0.13613	542	0.096828
NUMA1	0.136032	543	0.0951586
PSMD13	0.134584	544	0.0934891
IFNW1	0.134193	545	0.0918197
WNT2	0.13124	546	0.0901503
TRIM3	0.129433	547	0.0884808
GOPC	0.125826	548	0.0868114
CFHR1	0.124634	549	0.0851419
PENK	0.124381	550	0.0834725
MAGEA1	0.123491	551	0.081803
MSI1	0.119274	552	0.0801336
PCDH11Y	0.116429	553	0.0784641
MUTYH	0.116419	554	0.0767947
SNX17	0.11534	555	0.0751252
TAF1L	0.111915	556	0.0734558
OR4N4	0.111339	557	0.0717863
RPA1	0.110737	558	0.0701169
TFRC	0.110045	559	0.0684474
PYCARD	0.105272	560	0.066778
HABP2	0.104853	561	0.0651085
MUSK	0.0987923	562	0.0634391
PMS2	0.0984422	563	0.0617696
ATP5L	0.0976336	564	0.0601002
ZNF117	0.0933421	565	0.0584307
INHBE	0.0904285	566	0.0567613
OR4S2	0.0901766	567	0.0550918
OR52E8	0.0875207	568	0.0534224
TPM2	0.080448	569	0.0517529
SNF1LK2	0.079485	570	0.0500835
KCNG2	0.0775309	571	0.048414
INHBC	0.0698172	572	0.0467446
OR4P4	0.067555	573	0.0450751
RPL22	0.0642384	574	0.0434057
WT1	0.0632974	575	0.0417362
OR2T34	0.063185	576	0.0400668
MAPK15	0.0618113	577	0.0383973
ZNF14	0.0603206	578	0.0367279
PCDH7	0.0592593	579	0.0350584
OR5P2	0.0586753	580	0.033389
TMSB4Y	0.051886	581	0.0317195
MMP15	0.0495125	582	0.0300501
PDX1	0.0483764	583	0.0283806
PAPPA2	0.0471761	584	0.0267112
UQCRFS1	0.0467567	585	0.0250417
OR2T11	0.0410921	586	0.0233723
THBS2	0.0406651	587	0.0217028
SPN	0.0383973	588	0.0200334
XPA	0.0358154	589	0.0183639
ZNF208	0.0268578	590	0.0166945
USF1	0.0257475	591	0.015025
NMBR	0.0185326	592	0.0133556
ZNF354A	0.0176248	593	0.0116861
ZNF429	0.0161868	594	0.0100167
ZNF33B	0.0116949	595	0.00834725
ZNF430	0.0109308	596	0.0066778
ZNF479	0.00955414	597	0.00500835
ZNF714	0.00292145	598	0.0033389
ZNF92	0.00214956	599	0.00166945

## Sheet: OV
Gene	Aggregate Score	Rank	Percentile Rank
TP53	0.999696	1	0.9999
PDPK1	0.986106	2	0.999799
BRCA1	0.980477	3	0.999597
NF1	0.974964	4	0.999396
RB1	0.970158	5	0.999195
APOB	0.967199	6	0.998994
BRCA2	0.965576	7	0.998792
APC	0.963766	8	0.998591
CREBBP	0.961369	9	0.99839
COL6A3	0.959174	10	0.998188
EGFR	0.957461	11	0.997987
DNAH9	0.954703	12	0.997786
RELN	0.954165	13	0.997585
KIT	0.953341	14	0.997383
SMARCA2	0.952645	15	0.997182
ADORA2B	0.952363	16	0.996981
ADCY2	0.951063	17	0.996779
EGR1	0.95103	18	0.996578
ERBB2	0.949978	19	0.996377
GLI2	0.948766	20	0.996176
COL11A1	0.947761	21	0.995974
DCTN1	0.946565	22	0.995773
ATM	0.944462	23	0.995572
ACTN2	0.944116	24	0.99537
CDC27	0.943156	25	0.995169
DNAH11	0.941865	26	0.994968
GLI1	0.93773	27	0.994767
DNAH10	0.937398	28	0.994565
KDR	0.936791	29	0.994364
INSR	0.934754	30	0.994163
AKAP9	0.932908	31	0.993961
NOTCH1	0.932126	32	0.99376
MAP2K3	0.93059	33	0.993559
SRC	0.929277	34	0.993357
CHD4	0.92902	35	0.993156
ABCB1	0.928244	36	0.992955
CDH11	0.927053	37	0.992754
ACTN3	0.926676	38	0.992552
STAT6	0.926586	39	0.992351
FN1	0.926216	40	0.99215
CNTN1	0.925589	41	0.991948
CDH2	0.924554	42	0.991747
EPAS1	0.924518	43	0.991546
CD53	0.924145	44	0.991345
EPHB1	0.924132	45	0.991143
ITK	0.923265	46	0.990942
DLG1	0.923005	47	0.990741
TRRAP	0.922859	48	0.990539
BLM	0.922115	49	0.990338
GAB2	0.921485	50	0.990137
MAP3K5	0.920223	51	0.989936
DMD	0.920205	52	0.989734
HSPG2	0.91973	53	0.989533
NDN	0.919289	54	0.989332
AR	0.919218	55	0.98913
FLNB	0.918652	56	0.988929
MET	0.918342	57	0.988728
CDC20	0.918302	58	0.988527
BCR	0.917981	59	0.988325
ERBB3	0.917341	60	0.988124
COL17A1	0.916945	61	0.987923
BCLAF1	0.916782	62	0.987721
JAK2	0.916187	63	0.98752
PXN	0.916057	64	0.987319
NBEA	0.915436	65	0.987118
PRKDC	0.914716	66	0.986916
ITGB7	0.913199	67	0.986715
DNM2	0.912949	68	0.986514
DAXX	0.912853	69	0.986312
ALMS1	0.911655	70	0.986111
FADD	0.911135	71	0.98591
ARR3	0.91112	72	0.985709
TYK2	0.910984	73	0.985507
FRY	0.910956	74	0.985306
JAK3	0.910813	75	0.985105
NCOA1	0.910377	76	0.984903
NFATC2	0.910212	77	0.984702
CENPJ	0.909809	78	0.984501
DOCK1	0.909798	79	0.9843
ITGA1	0.909714	80	0.984098
KRAS	0.909519	81	0.983897
INHBA	0.909167	82	0.983696
TBP	0.908271	83	0.983494
TFDP1	0.907938	84	0.983293
COL14A1	0.907113	85	0.983092
SYNJ1	0.906797	86	0.98289
PIK3CB	0.905726	87	0.982689
NCOR2	0.904742	88	0.982488
FOXO3	0.904434	89	0.982287
F5	0.904375	90	0.982085
EWSR1	0.903424	91	0.981884
SDC2	0.902785	92	0.981683
MTA2	0.902749	93	0.981481
FRAP1	0.902586	94	0.98128
SIN3B	0.90256	95	0.981079
CDC2	0.901859	96	0.980878
EP300	0.901646	97	0.980676
ABL1	0.901559	98	0.980475
CTNNB1	0.901296	99	0.980274
ATF2	0.901219	100	0.980072
CEBPA	0.901012	101	0.979871
GRB2	0.900718	102	0.97967
CDH1	0.9005	103	0.979469
ETS1	0.899798	104	0.979267
CASP1	0.899788	105	0.979066
ATF1	0.899422	106	0.978865
MAPK14	0.899128	107	0.978663
FBXW7	0.89912	108	0.978462
PIK3R1	0.899043	109	0.978261
COL4A1	0.898781	110	0.97806
DLG4	0.898699	111	0.977858
NFKB1	0.898553	112	0.977657
MAP3K14	0.898533	113	0.977456
CEP164	0.898443	114	0.977254
CUL1	0.898308	115	0.977053
COL1A1	0.898226	116	0.976852
CDH13	0.89818	117	0.976651
ACTG1	0.897758	118	0.976449
RHOA	0.897623	119	0.976248
CCNB3	0.897106	120	0.976047
COL1A2	0.89698	121	0.975845
ACVR1	0.896939	122	0.975644
CAMK4	0.896643	123	0.975443
DAG1	0.896462	124	0.975242
KIF21A	0.896398	125	0.97504
GFRA1	0.896395	126	0.974839
F2	0.896309	127	0.974638
NOTCH2	0.896165	128	0.974436
CIT	0.895998	129	0.974235
COL9A1	0.895987	130	0.974034
CD3E	0.895947	131	0.973833
SOS1	0.895759	132	0.973631
AP2A1	0.895749	133	0.97343
PTCH1	0.895374	134	0.973229
PLCG1	0.895262	135	0.973027
PDGFRB	0.895084	136	0.972826
TRAF6	0.894834	137	0.972625
HNF1A	0.894816	138	0.972424
CTNNA1	0.894813	139	0.972222
POU2F1	0.894687	140	0.972021
MAP3K7	0.893908	141	0.97182
FANCA	0.893715	142	0.971618
MADD	0.893587	143	0.971417
CEP110	0.893325	144	0.971216
CCNA1	0.893206	145	0.971014
NRAS	0.8928	146	0.970813
CEP192	0.892795	147	0.970612
MYCBPAP	0.892632	148	0.970411
C3	0.892513	149	0.970209
CLIP1	0.89245	150	0.970008
ITGAV	0.892441	151	0.969807
CEP250	0.892063	152	0.969605
RASA1	0.892045	153	0.969404
CSF2RB	0.891646	154	0.969203
TRAF1	0.891447	155	0.969002
ACVRL1	0.891071	156	0.9688
HNF4A	0.891	157	0.968599
CCR3	0.890951	158	0.968398
MYOM2	0.890896	159	0.968196
CBLC	0.889635	160	0.967995
NGFR	0.889535	161	0.967794
CASP8	0.889269	162	0.967593
TGFBR2	0.889269	163	0.967391
NOS3	0.889172	164	0.96719
SIN3A	0.888642	165	0.966989
ACVR2B	0.888496	166	0.966787
FLT4	0.8883	167	0.966586
AP1B1	0.888196	168	0.966385
COL3A1	0.888182	169	0.966184
PLK1	0.8881	170	0.965982
BUB1	0.887758	171	0.965781
CDH5	0.887169	172	0.96558
TNFRSF1A	0.887067	173	0.965378
MAP3K1	0.88701	174	0.965177
SPRY2	0.886906	175	0.964976
EPS8	0.886806	176	0.964775
CDH10	0.886652	177	0.964573
CLTC	0.886625	178	0.964372
JUP	0.886456	179	0.964171
NCOA3	0.886441	180	0.963969
CACNG6	0.886406	181	0.963768
BAMBI	0.886368	182	0.963567
GHR	0.886167	183	0.963366
GNAS	0.886131	184	0.963164
AP2B1	0.885964	185	0.962963
PTK2B	0.885435	186	0.962762
IRS1	0.885315	187	0.96256
NFE2L3	0.885236	188	0.962359
NR3C1	0.885067	189	0.962158
ITGB4	0.885056	190	0.961957
FES	0.884181	191	0.961755
MYOC	0.88407	192	0.961554
CNGA1	0.883732	193	0.961353
ESR2	0.883303	194	0.961151
IKBKB	0.88323	195	0.96095
IL2RA	0.882989	196	0.960749
SMARCB1	0.882725	197	0.960548
VAV2	0.882606	198	0.960346
AXIN2	0.882587	199	0.960145
DNMT1	0.882496	200	0.959944
TACC3	0.882319	201	0.959742
PTPRT	0.882212	202	0.959541
DAB1	0.880489	203	0.95934
CASK	0.880477	204	0.959138
ACSL5	0.880317	205	0.958937
COL7A1	0.880192	206	0.958736
EDNRA	0.880097	207	0.958535
NCKAP1	0.880086	208	0.958333
KLHL9	0.88008	209	0.958132
ARHGEF7	0.879721	210	0.957931
ITGA4	0.879719	211	0.957729
GNA11	0.879603	212	0.957528
ASPM	0.8788	213	0.957327
AP2A2	0.878735	214	0.957126
DOK2	0.878687	215	0.956924
LRPPRC	0.878272	216	0.956723
COL5A1	0.87797	217	0.956522
COL5A3	0.877967	218	0.95632
CITED2	0.877851	219	0.956119
GATA3	0.877551	220	0.955918
APAF1	0.877283	221	0.955717
NXF3	0.877167	222	0.955515
IL7R	0.877037	223	0.955314
GRIN2A	0.876849	224	0.955113
C6	0.876126	225	0.954911
ARID1A	0.876074	226	0.95471
BCL3	0.876012	227	0.954509
RUVBL2	0.875643	228	0.954308
TIMELESS	0.875583	229	0.954106
IFNAR2	0.87545	230	0.953905
ADRBK2	0.875198	231	0.953704
ARRB2	0.875129	232	0.953502
FBN1	0.874989	233	0.953301
MYC	0.874749	234	0.9531
COL4A4	0.874634	235	0.952899
MAP2K4	0.874359	236	0.952697
ESR1	0.874308	237	0.952496
HDAC1	0.874145	238	0.952295
PTPRC	0.873953	239	0.952093
GNAL	0.873676	240	0.951892
ACTA1	0.873651	241	0.951691
SMAD4	0.873564	242	0.95149
CKAP5	0.873536	243	0.951288
ATAD2	0.873345	244	0.951087
CD4	0.873178	245	0.950886
HDAC4	0.873051	246	0.950684
MITF	0.872902	247	0.950483
ACTC1	0.872885	248	0.950282
CD163	0.872338	249	0.950081
CCNA2	0.872305	250	0.949879
EPOR	0.872216	251	0.949678
ACTN1	0.872188	252	0.949477
FOXA2	0.872084	253	0.949275
LRP6	0.871288	254	0.949074
PDGFRA	0.871138	255	0.948873
GTF2B	0.870897	256	0.948671
CHEK2	0.870879	257	0.94847
PAK1	0.870779	258	0.948269
AMPH	0.870567	259	0.948068
ITGA6	0.870493	260	0.947866
CASP9	0.870342	261	0.947665
BCHE	0.870237	262	0.947464
PIK3CA	0.870173	263	0.947262
HSP90AA1	0.87006	264	0.947061
PTPN11	0.869749	265	0.94686
TGIF1	0.869708	266	0.946659
ATR	0.869367	267	0.946457
B2M	0.869152	268	0.946256
LCK	0.869073	269	0.946055
IRAK1	0.86897	270	0.945853
CBLB	0.86894	271	0.945652
MAPK8	0.86894	272	0.945451
ANAPC1	0.868662	273	0.94525
ARF6	0.868464	274	0.945048
ANAPC4	0.868096	275	0.944847
CSNK2A1	0.86805	276	0.944646
AGTR2	0.868037	277	0.944444
CHUK	0.868005	278	0.944243
OVGP1	0.867901	279	0.944042
DNM1	0.8678	280	0.943841
GLI3	0.867663	281	0.943639
IL4R	0.867465	282	0.943438
AP1G1	0.867456	283	0.943237
ANAPC2	0.867447	284	0.943035
AXIN1	0.867299	285	0.942834
E2F4	0.867141	286	0.942633
CD3G	0.866984	287	0.942432
IL12RB1	0.866956	288	0.94223
GRB14	0.866852	289	0.942029
BTK	0.866808	290	0.941828
CCNB2	0.866652	291	0.941626
MMRN1	0.866296	292	0.941425
EFTUD2	0.866134	293	0.941224
SDC1	0.86612	294	0.941023
ACTL6A	0.865998	295	0.940821
LYN	0.865894	296	0.94062
CDKN1B	0.865826	297	0.940419
LRP5	0.865553	298	0.940217
LEF1	0.865281	299	0.940016
NCOA2	0.865207	300	0.939815
TCF7L2	0.865118	301	0.939614
DVL3	0.864973	302	0.939412
VAV1	0.86497	303	0.939211
PRKACA	0.864789	304	0.93901
ABI1	0.864771	305	0.938808
GNAI3	0.864755	306	0.938607
ERBB4	0.864552	307	0.938406
CXCL12	0.864535	308	0.938205
CAMK2B	0.864402	309	0.938003
COL2A1	0.864212	310	0.937802
E2F2	0.864158	311	0.937601
BSG	0.864105	312	0.937399
STAT3	0.864082	313	0.937198
BTRC	0.863767	314	0.936997
CDC23	0.863762	315	0.936795
BCL9	0.863751	316	0.936594
ATRIP	0.863351	317	0.936393
ALDH1L1	0.863231	318	0.936192
RBBP7	0.86321	319	0.93599
ACTN4	0.863098	320	0.935789
CHD3	0.863024	321	0.935588
CD44	0.862964	322	0.935386
IL12RB2	0.862518	323	0.935185
PAX6	0.862397	324	0.934984
CD40	0.862319	325	0.934783
ELK1	0.862235	326	0.934581
C2	0.862121	327	0.93438
ADCY3	0.86144	328	0.934179
BIRC3	0.861289	329	0.933977
CSK	0.861153	330	0.933776
C4BPA	0.860841	331	0.933575
MNAT1	0.860739	332	0.933374
BMPR2	0.860702	333	0.933172
CAD	0.860666	334	0.932971
ARNT2	0.860573	335	0.93277
RAD51	0.860479	336.5	0.932468
BUB3	0.860479	336.5	0.932468
CDH16	0.860339	338	0.932166
CENPF	0.860243	339	0.931965
CENPE	0.860238	340	0.931763
CD79A	0.860136	341	0.931562
CORO2B	0.859983	342	0.931361
FOXO1	0.859938	343	0.931159
GSK3B	0.859782	344	0.930958
CDC16	0.859727	345	0.930757
HLA-DRA	0.859685	346	0.930556
ABR	0.859483	347	0.930354
ZBTB17	0.859396	348	0.930153
C5	0.858971	349	0.929952
ITGB2	0.858886	350	0.92975
PRKCA	0.858865	351	0.929549
DUSP1	0.85886	352	0.929348
STAT4	0.858562	353	0.929147
SYK	0.85856	354	0.928945
CD8B	0.858546	355	0.928744
NCOR1	0.85811	356	0.928543
BCL6	0.85753	357	0.928341
DYX1C1	0.857491	358	0.92814
F11R	0.857424	359	0.927939
MYBPC2	0.857405	360	0.927738
ADCY9	0.857226	361	0.927536
CARM1	0.856763	362	0.927335
ADAM12	0.856557	363	0.927134
CSNK1D	0.856453	364	0.926932
EFNB1	0.856391	365	0.926731
ETS2	0.856293	366	0.92653
DIAPH1	0.855989	367	0.926329
TGFBR1	0.855917	368	0.926127
VEGFA	0.855834	369	0.925926
FURIN	0.855661	370	0.925725
CSNK2B	0.855541	371	0.925523
CCL15	0.855509	372	0.925322
GRIA2	0.855508	373	0.925121
BMP2	0.855471	374	0.924919
PPP2CA	0.8552	375	0.924718
SKIL	0.85435	376	0.924517
ADCY8	0.8543	377	0.924316
IL6ST	0.854238	378	0.924114
CTCFL	0.853954	379	0.923913
FLT1	0.853942	380	0.923712
CACNA1C	0.853728	381	0.92351
GLIS3	0.853713	382	0.923309
SMAD7	0.853674	383	0.923108
ACVR2A	0.85344	384	0.922907
HGF	0.853218	385	0.922705
PTPRN2	0.852998	386	0.922504
CFTR	0.852949	387	0.922303
GTF2E1	0.852379	388	0.922101
GDNF	0.852296	389	0.9219
AOX1	0.852287	390	0.921699
NPHS1	0.852028	391	0.921498
ACVR1C	0.851902	392	0.921296
RGS9BP	0.851498	393	0.921095
AP1M1	0.851266	394	0.920894
EYA1	0.851203	395	0.920692
IGF1R	0.850894	396	0.920491
CDCA8	0.850751	397	0.92029
RAD50	0.850576	398	0.920089
CDH15	0.850519	399	0.919887
JUND	0.850487	400	0.919686
CD86	0.850152	401	0.919485
SORT1	0.84975	402	0.919283
ZAP70	0.849304	403	0.919082
ITGAM	0.849303	404	0.918881
ADCY7	0.849229	405	0.91868
AMHR2	0.849021	406	0.918478
FMN2	0.848658	407	0.918277
LRP1	0.848525	408	0.918076
CDH18	0.848306	409	0.917874
FOXG1	0.848301	410	0.917673
COL4A5	0.848192	411	0.917472
DDB1	0.84807	412	0.917271
MAP3K3	0.847936	413	0.917069
BMP4	0.847839	414	0.916868
CLASP1	0.847476	415	0.916667
HMGB1	0.847121	416	0.916465
TAF9	0.846837	417	0.916264
STAT1	0.846779	418	0.916063
DCTN2	0.846766	419	0.915862
CDC73	0.846654	420	0.91566
CSNK1A1L	0.84663	421	0.915459
EPHB2	0.846508	422	0.915258
ARNTL	0.846483	423	0.915056
CTBP2	0.846361	424	0.914855
CASP2	0.84592	425	0.914654
A2M	0.845782	426	0.914452
CASP7	0.845707	427	0.914251
FBXW11	0.8455	428	0.91405
BMP1	0.845371	429	0.913849
EGR2	0.84492	430	0.913647
CEP72	0.844735	431	0.913446
DLX2	0.844408	432	0.913245
MAPK9	0.84436	433	0.913043
LRP8	0.844043	434	0.912842
TLE1	0.843679	435	0.912641
COL15A1	0.843555	436	0.91244
PRSS7	0.843488	437	0.912238
PEG3	0.843147	438	0.912037
NFKBIB	0.843131	439	0.911836
CEP290	0.842896	440	0.911634
FZD5	0.842872	441	0.911433
SUFU	0.842808	442	0.911232
SLC23A1	0.842667	443	0.911031
DPT	0.842209	444	0.910829
SMAD1	0.841649	445	0.910628
PIK3R2	0.84133	446	0.910427
AZI1	0.841212	447	0.910225
TEK	0.841198	448	0.910024
COL4A3	0.840982	449	0.909823
CDK5RAP2	0.840719	450	0.909622
E2F3	0.840397	451	0.90942
ABI2	0.840393	452	0.909219
CD19	0.840358	453	0.909018
CDC25A	0.840193	454	0.908816
ADAM17	0.840113	455	0.908615
AIFM1	0.84005	456	0.908414
ABCC8	0.839884	457	0.908213
IL23R	0.83966	458	0.908011
BID	0.839009	459	0.90781
WASL	0.838993	460	0.907609
BMPR1B	0.838883	461	0.907407
AQP3	0.838333	462	0.907206
CDH12	0.838024	463	0.907005
DNMT3A	0.837895	464	0.906804
ARF5	0.837558	465	0.906602
PLCH1	0.837089	466	0.906401
EPHA3	0.836899	467	0.9062
HGS	0.836871	468	0.905998
CTSG	0.836816	469	0.905797
F10	0.836702	470	0.905596
BAI3	0.836428	471	0.905395
CD80	0.836349	472	0.905193
FGA	0.83621	473	0.904992
DNAH7	0.835891	474	0.904791
BLK	0.835708	475	0.904589
SALL1	0.83567	476	0.904388
CDH17	0.83551	477	0.904187
CALML5	0.83544	478	0.903986
PSEN2	0.835377	479	0.903784
CDK8	0.834986	480	0.903583
PRMT1	0.834759	481	0.903382
HBD	0.834588	482	0.90318
APITD1	0.833953	483	0.902979
DMBT1	0.833343	484	0.902778
PIK3CG	0.833162	485	0.902576
EXO1	0.832815	486	0.902375
CDC7	0.832742	487	0.902174
CUL3	0.832673	488	0.901973
COL11A2	0.832574	489	0.901771
RXRA	0.832478	490	0.90157
DNAI2	0.832135	491	0.901369
NRP1	0.831885	492	0.901167
FGF23	0.831873	493	0.900966
NEB	0.831833	494	0.900765
BMPR1A	0.831537	495	0.900564
FLI1	0.831427	496	0.900362
MEF2C	0.831365	497	0.900161
HAPLN1	0.831044	498	0.89996
FLNA	0.830958	499	0.899758
KLHL13	0.830437	500	0.899557
CTTN	0.829593	501	0.899356
ABCD2	0.829273	502	0.899155
CCNT2	0.829066	503	0.898953
CTHRC1	0.828834	504	0.898752
CHRNA1	0.828689	505	0.898551
HES1	0.828318	506	0.898349
COL4A6	0.828303	507	0.898148
KCNA6	0.828217	508	0.897947
APOD	0.828045	509	0.897746
MAPK7	0.828036	510	0.897544
COL6A2	0.827861	511	0.897343
HDAC5	0.827294	512	0.897142
BAK1	0.827149	513	0.89694
PPP2R5D	0.827086	514	0.896739
BMX	0.826874	515	0.896538
AP3D1	0.826766	516	0.896337
PEBP1	0.826499	517	0.896135
CEP135	0.825993	518	0.895934
CDC25B	0.82588	519	0.895733
GATAD2A	0.825653	520	0.895531
CNGA3	0.825615	521	0.89533
IQGAP1	0.825003	522	0.895129
COMP	0.82492	523	0.894928
EFNB2	0.824544	524	0.894726
CCNT1	0.824504	525	0.894525
PDZD3	0.824349	526	0.894324
COL5A2	0.824184	527	0.894122
GAPDH	0.824091	528	0.893921
CSF1R	0.823754	529	0.89372
TRIM55	0.823536	530	0.893519
CHRM3	0.822126	531	0.893317
PITX2	0.821998	532	0.893116
MED1	0.82186	533	0.892915
FGFR4	0.821698	534	0.892713
PIK3CD	0.821416	535	0.892512
COL4A2	0.821291	536	0.892311
IKBKE	0.821117	537	0.89211
RGS1	0.820873	538	0.891908
IFNAR1	0.82066	539	0.891707
BRIP1	0.820635	540	0.891506
CDC37	0.81992	541	0.891304
CYFIP2	0.819836	542	0.891103
IL18R1	0.819793	543	0.890902
ADAMTS1	0.819672	544	0.8907
CARD11	0.819621	545	0.890499
PRMT5	0.819324	546	0.890298
EIF2AK2	0.818841	547	0.890097
CCL21	0.818108	548	0.889895
EP400	0.818094	549	0.889694
PPP2R1A	0.817762	550	0.889493
ACVR1B	0.817694	551	0.889291
PTK2	0.817652	552	0.88909
ADCY4	0.817598	553	0.888889
GATAD2B	0.816981	554	0.888688
DFFB	0.816687	555	0.888486
CAMK2D	0.816206	556	0.888285
KITLG	0.816127	557	0.888084
EPB41L3	0.815992	558	0.887882
MAP2K6	0.815407	559	0.887681
CCL4	0.814975	560	0.88748
PTH2R	0.81488	561	0.887279
DCC	0.814804	562	0.887077
CES1	0.814194	563	0.886876
CDC40	0.813888	564	0.886675
CSE1L	0.813831	565	0.886473
FGFR2	0.813827	566	0.886272
BMP6	0.8138	567	0.886071
MALT1	0.813639	568	0.88587
SLC40A1	0.813551	569	0.885668
FZD1	0.813412	570	0.885467
PARD6A	0.813296	571	0.885266
ABCC3	0.813221	572	0.885064
CBX4	0.813202	573	0.884863
MXRA5	0.813187	574	0.884662
ERCC2	0.813161	575	0.884461
CXXC4	0.813133	576	0.884259
F2R	0.812974	577	0.884058
E2F5	0.812904	578	0.883857
TAF12	0.812673	579	0.883655
SERPINB4	0.812332	580	0.883454
ELF1	0.812107	581	0.883253
IL10RA	0.812019	582	0.883052
MICAL1	0.811463	583	0.88285
DPP4	0.811325	584	0.882649
S100A2	0.811287	585	0.882448
ROR2	0.811083	586	0.882246
MBD3	0.811065	587	0.882045
SH3KBP1	0.810946	588	0.881844
HOXD10	0.810597	589	0.881643
PDE10A	0.810326	590	0.881441
MAOA	0.810238	591	0.88124
HSP90B1	0.810228	592	0.881039
MMP9	0.810076	593	0.880837
KLB	0.810064	594	0.880636
ATP5B	0.80997	595	0.880435
SLC6A4	0.809836	596	0.880233
PRKCQ	0.809019	597	0.880032
COL9A2	0.808984	598	0.879831
CEP70	0.80898	599	0.87963
TRAF3	0.808855	600	0.879428
MRE11A	0.808796	601	0.879227
PLAU	0.807198	602	0.879026
LRP2	0.806903	603	0.878824
EID2	0.806646	604	0.878623
CNTFR	0.806522	605	0.878422
NEURL	0.806362	606	0.878221
BRAF	0.806087	607	0.878019
NCAM1	0.80595	608	0.877818
MAP2K2	0.805946	609	0.877617
LDB1	0.805907	610	0.877415
ADRB3	0.805611	611	0.877214
AKR1C1	0.805139	612	0.877013
RGS9	0.805137	613	0.876812
FBXO15	0.804926	614	0.87661
DLG2	0.804759	615	0.876409
EPB41	0.80388	616	0.876208
ZCCHC12	0.803276	617	0.876006
CDC5L	0.802401	618	0.875805
EEF1A1	0.802135	619	0.875604
GTF2F2	0.802102	620	0.875403
FIGF	0.802047	621	0.875201
AKR1B1	0.801631	622	0.875
NCK2	0.801464	623	0.874799
RAB36	0.801078	624	0.874597
ERCC3	0.800867	625	0.874396
CEP27	0.800683	626	0.874195
SUPT3H	0.800434	627	0.873994
ABCA4	0.800194	628	0.873792
HCK	0.799642	629	0.873591
PLG	0.79947	630	0.87339
KCNB1	0.799469	631	0.873188
ACTR3	0.799165	632	0.872987
HSPA8	0.799014	633	0.872786
GJA1	0.798818	634	0.872585
STK36	0.798706	635	0.872383
TOPBP1	0.798637	636	0.872182
PRICKLE2	0.798603	637	0.871981
NBN	0.798602	638	0.871779
PABPC1	0.798467	639	0.871578
BNC1	0.798383	640	0.871377
IGFBP1	0.798287	641	0.871176
PARD3	0.796936	642	0.870974
BAZ1B	0.796734	643	0.870773
DEPDC1B	0.796381	644	0.870572
NUSAP1	0.79636	645	0.87037
SH3BP2	0.796219	646	0.870169
AP1M2	0.795654	647	0.869968
CNGB3	0.795581	648	0.869767
CPSF2	0.795271	649	0.869565
CCR6	0.795205	650	0.869364
RAB27A	0.79473	651	0.869163
FZD4	0.794648	652	0.868961
SCUBE2	0.794576	653	0.86876
TRIP10	0.794091	654	0.868559
SCEL	0.793921	655	0.868357
COL12A1	0.793785	656	0.868156
EBI3	0.793741	657	0.867955
PRMT8	0.793313	658	0.867754
RNPS1	0.793247	659	0.867552
IL20RA	0.793081	660	0.867351
TACC1	0.793077	661	0.86715
HNRNPA1	0.792812	662	0.866948
COL6A6	0.792758	663	0.866747
NCAPG2	0.792202	664	0.866546
XRCC6	0.792029	665	0.866345
KLRB1	0.792006	666	0.866143
ARHGAP18	0.791691	667	0.865942
CYC1	0.791608	668	0.865741
SALL4	0.791548	669	0.865539
SCN4B	0.790731	670	0.865338
IRF4	0.790652	671	0.865137
ARHGEF1	0.79061	672	0.864936
AP1S2	0.790607	673	0.864734
CPSF3	0.790427	674	0.864533
FANCI	0.789844	675	0.864332
EFNA5	0.789753	676	0.86413
CPA3	0.789491	677	0.863929
NLGN1	0.78861	678	0.863728
EPHA2	0.788048	679	0.863527
GTF2I	0.787985	680	0.863325
CDH3	0.787815	681	0.863124
ITPR3	0.787583	682	0.862923
RBBP8	0.787124	683	0.862721
TNFRSF10A	0.786967	684	0.86252
HHAT	0.786845	685	0.862319
EPC1	0.786809	686	0.862118
HOXA7	0.786647	687	0.861916
EYA4	0.786473	688	0.861715
RPGR	0.786195	689	0.861514
MLH1	0.785997	690	0.861312
FZD7	0.785755	691	0.861111
COL8A1	0.785451	692	0.86091
HDAC8	0.785142	693	0.860709
MSX1	0.784979	694	0.860507
NR2F2	0.784912	695	0.860306
CNTNAP3	0.784746	696	0.860105
SERPINB3	0.784635	697	0.859903
BIN1	0.784603	698	0.859702
GNAT1	0.784478	699	0.859501
ITSN1	0.784253	700	0.8593
POU4F1	0.783933	701	0.859098
DHX9	0.783688	702	0.858897
AMIGO2	0.783473	703	0.858696
E2F7	0.782831	704	0.858494
TMPRSS2	0.782796	705	0.858293
NOTCH4	0.782146	706	0.858092
CUL2	0.781889	707	0.85789
HRC	0.781816	708	0.857689
CYP27A1	0.781755	709	0.857488
CCL7	0.7817	710	0.857287
SGCA	0.781598	711	0.857085
ARPC1B	0.781387	712	0.856884
HSPA1A	0.781279	713	0.856683
DNAH5	0.781221	714	0.856481
CAPN13	0.780971	715	0.85628
CEP63	0.780596	716	0.856079
ADH1B	0.780475	717	0.855878
ETV4	0.780463	718	0.855676
IL27RA	0.780453	719	0.855475
ALK	0.780309	720	0.855274
EFEMP1	0.780294	721	0.855072
SEMA3E	0.779659	722	0.854871
CXCR3	0.779311	723	0.85467
NPAS2	0.779009	724	0.854469
RELB	0.778885	725	0.854267
COL13A1	0.77865	726	0.854066
GSTA2	0.778634	727	0.853865
L1CAM	0.778594	728	0.853663
SMARCA4	0.778573	729	0.853462
FABP4	0.778295	730	0.853261
DDX5	0.778139	731	0.85306
CHRM5	0.777901	732	0.852858
ITGA2B	0.777837	733	0.852657
GALR1	0.777754	734	0.852456
NTRK3	0.77738	735	0.852254
CHN2	0.776655	736	0.852053
IQGAP3	0.776354	737	0.851852
UBE2D3	0.776097	738	0.851651
VLDLR	0.775783	739	0.851449
RRAD	0.774798	740	0.851248
GDA	0.774286	741	0.851047
F3	0.774131	742	0.850845
CALB2	0.773751	743	0.850644
AP1G2	0.773544	744	0.850443
CASP6	0.773526	745	0.850242
EXOC3	0.77331	746	0.85004
ABCC1	0.773143	747	0.849839
PTEN	0.772871	748	0.849638
NOTCH3	0.772555	749	0.849436
EXT1	0.772278	750	0.849235
PRDM7	0.771673	751	0.849034
ZFPM1	0.770798	752	0.848833
CCT5	0.770673	753	0.848631
NOS1	0.770665	754	0.84843
GCK	0.770582	755	0.848229
EIF2S1	0.770486	756	0.848027
CGA	0.769256	757	0.847826
ASB2	0.768875	758	0.847625
PIP5K1C	0.768805	759	0.847424
IL11RA	0.768064	760	0.847222
ABCC2	0.768025	761	0.847021
ITGA2	0.767962	762	0.84682
IL8	0.767556	763	0.846618
CELSR3	0.767554	764	0.846417
NUP153	0.766872	765	0.846216
KLRK1	0.766808	766	0.846014
GFI1	0.766504	767	0.845813
PRC1	0.766471	768	0.845612
NMU	0.765868	769	0.845411
DNAJA4	0.76566	770	0.845209
ARHGEF4	0.765544	771	0.845008
KPNB1	0.765232	772	0.844807
TBXA2R	0.765075	773	0.844605
DST	0.764934	774	0.844404
AKAP8	0.764731	775	0.844203
EPHB3	0.764601	776	0.844002
ISL1	0.763687	777	0.8438
IL18RAP	0.763126	778	0.843599
CHD7	0.763107	779	0.843398
RAPGEF1	0.762979	780	0.843196
ATRX	0.762819	781	0.842995
GPNMB	0.762327	782	0.842794
CCR7	0.762168	783	0.842593
ATP2C2	0.761582	784	0.842391
COL16A1	0.761479	785	0.84219
GRIA1	0.760953	786	0.841989
GPR37	0.760696	787	0.841787
CEP76	0.760132	788	0.841586
CITED4	0.759975	789	0.841385
DDAH1	0.759573	790	0.841184
CENPC1	0.759432	791	0.840982
ELN	0.759287	792	0.840781
ENPP2	0.758884	793	0.84058
CD2BP2	0.758864	794	0.840378
ECT2	0.758782	795	0.840177
CDS1	0.758604	796	0.839976
CARD6	0.757614	797	0.839775
DLG3	0.757408	798	0.839573
ADCY5	0.757115	799	0.839372
ANPEP	0.757001	800	0.839171
CACNA1G	0.756468	801	0.838969
EXOC4	0.756427	802	0.838768
NXF1	0.756414	803	0.838567
ETV1	0.75609	804	0.838366
IGFBP6	0.756072	805	0.838164
GNA14	0.756053	806	0.837963
FGR	0.755735	807	0.837762
SKP2	0.755599	808	0.83756
CCL8	0.75489	809	0.837359
FOXP1	0.754827	810	0.837158
CELSR1	0.754769	811	0.836957
FGFR3	0.754725	812	0.836755
ALAS2	0.754652	813	0.836554
IKZF3	0.754564	814	0.836353
MYO5A	0.754112	815	0.836151
CD1C	0.753931	816	0.83595
SETDB1	0.753654	817	0.835749
ITIH2	0.753548	818	0.835548
MLLT4	0.753128	819	0.835346
PIK3C2B	0.752396	820	0.835145
ICAM1	0.752369	821	0.834944
PAK2	0.752155	822	0.834742
RARB	0.751774	823	0.834541
FGB	0.7513	824	0.83434
PXDN	0.751298	825	0.834138
CELSR2	0.751261	826	0.833937
CTGF	0.751261	827	0.833736
BDKRB2	0.751164	828	0.833535
EBF3	0.751071	829	0.833333
PRDM9	0.751064	830	0.833132
CDH24	0.750951	831	0.832931
CCR8	0.749878	832	0.832729
NRP2	0.74968	833	0.832528
GPC3	0.749323	834	0.832327
FOXO4	0.749201	835	0.832126
MYOD1	0.7484	836	0.831924
VGLL1	0.746505	837	0.831723
NCOA6	0.746471	838	0.831522
ACE2	0.746199	839	0.83132
DACH1	0.745426	840	0.831119
CA9	0.74542	841	0.830918
FOXA3	0.745079	842	0.830717
ARHGEF2	0.74463	843	0.830515
BMP5	0.744529	844	0.830314
USP18	0.744204	845	0.830113
CREB3	0.744178	846	0.829911
STIL	0.74396	847	0.82971
DDB2	0.743547	848	0.829509
EIF3E	0.743307	849	0.829308
EDNRB	0.743222	850	0.829106
HIST1H1A	0.743018	851	0.828905
CCT4	0.742949	852	0.828704
MFN1	0.742867	853	0.828502
CDH22	0.742778	854	0.828301
MMP2	0.742733	855	0.8281
CCL27	0.742412	856	0.827899
SEMA3A	0.741793	857	0.827697
MAK	0.741616	858	0.827496
ITGAE	0.741042	859	0.827295
PLSCR1	0.740888	860	0.827093
ACCN2	0.740823	861	0.826892
KIRREL	0.740669	862	0.826691
CEBPE	0.740538	863	0.82649
ANG	0.740348	864	0.826288
PARP1	0.740324	865	0.826087
PTPRH	0.740021	866	0.825886
DTX3L	0.740007	867	0.825684
CHD8	0.739538	868	0.825483
NRIP1	0.73903	869	0.825282
NACA	0.738912	870	0.825081
PRKCG	0.738503	871	0.824879
POU2F3	0.7378	872	0.824678
SLC5A1	0.737639	873	0.824477
TGFBR3	0.737585	874	0.824275
KHDRBS1	0.737373	875	0.824074
SPAG5	0.737344	876	0.823873
MED12	0.737204	877	0.823671
GADD45A	0.736911	878	0.82347
KIF14	0.736066	879	0.823269
IL10RB	0.735594	880	0.823068
CCT3	0.735162	881	0.822866
AKAP7	0.734805	882	0.822665
DNAH3	0.7348	883	0.822464
NME7	0.734726	884	0.822262
SHE	0.733593	885	0.822061
SEMA3D	0.733305	886	0.82186
ACTRT1	0.732475	887	0.821659
GSN	0.732227	888	0.821457
MCC	0.732063	889	0.821256
SLC12A3	0.731654	890	0.821055
SGCD	0.731236	891	0.820853
NRG2	0.731212	892	0.820652
NLRP2	0.731123	893	0.820451
EFNA4	0.73104	894	0.82025
MASTL	0.730138	895	0.820048
EIF2S2	0.72979	896	0.819847
MEOX2	0.729695	897	0.819646
ARHGAP15	0.729143	898	0.819444
ERBB2IP	0.728783	899	0.819243
GYPB	0.728598	900	0.819042
ELAVL3	0.728413	901	0.818841
CD2AP	0.728271	902	0.818639
FGF4	0.728027	903	0.818438
RARG	0.727787	904	0.818237
KIFC1	0.727186	905	0.818035
MKI67	0.726919	906	0.817834
MIA2	0.726745	907	0.817633
TGM1	0.726406	908	0.817432
OAS1	0.725838	909	0.81723
MAST2	0.725648	910	0.817029
DNAH2	0.725648	911	0.816828
CDH19	0.725592	912	0.816626
F13A1	0.725307	913	0.816425
PGR	0.7252	914	0.816224
NEFH	0.724958	915	0.816023
TMEM48	0.724664	916	0.815821
CD47	0.724216	917	0.81562
RAB11FIP1	0.723878	918	0.815419
COL22A1	0.723865	919	0.815217
CLDN16	0.722566	920	0.815016
PRKCI	0.722227	921	0.814815
LRP12	0.722063	922	0.814614
BRD8	0.721305	923	0.814412
TNFAIP3	0.721107	924	0.814211
RIMS1	0.720819	925	0.81401
HKR1	0.720424	926	0.813808
BACH2	0.719575	927	0.813607
TJP2	0.719485	928	0.813406
CIITA	0.719338	929	0.813205
TNFSF10	0.719186	930	0.813003
VAV3	0.718849	931	0.812802
RALYL	0.718729	932	0.812601
CGN	0.718609	933	0.812399
HSPA5	0.718551	934	0.812198
SOD1	0.718531	935	0.811997
ZSCAN4	0.718292	936	0.811795
CLCN2	0.71815	937	0.811594
HOXB1	0.718055	938	0.811393
CTSL1	0.717817	939	0.811192
HUS1	0.71752	940	0.81099
SYT1	0.717446	941	0.810789
NTRK2	0.716969	942	0.810588
FRS3	0.71582	943	0.810386
FLT3	0.715002	944	0.810185
CDH23	0.714935	945	0.809984
C7	0.714891	946	0.809783
RTN1	0.714317	947	0.809581
PVRL4	0.714317	948	0.80938
ELMO1	0.714267	949	0.809179
DRD2	0.713803	950	0.808977
LINGO1	0.71379	951	0.808776
STAT5A	0.713522	952	0.808575
MATN3	0.713013	953	0.808374
PTPN5	0.712101	954	0.808172
EIF2C2	0.711894	955	0.807971
CLDN23	0.711839	956	0.80777
RUNX2	0.711717	957	0.807568
CRLF1	0.711494	958	0.807367
EPHA4	0.711366	959	0.807166
FBLN2	0.711202	960	0.806965
CHRM2	0.711044	961	0.806763
MSH2	0.710836	962	0.806562
CHI3L2	0.710583	963	0.806361
CNGB1	0.710383	964	0.806159
RFC1	0.709427	965	0.805958
ZIC3	0.708841	966	0.805757
NTF3	0.708814	967	0.805556
NUMB	0.708647	968	0.805354
PDLIM4	0.708585	969	0.805153
SMURF1	0.708415	970	0.804952
HIPK2	0.70834	971	0.80475
MAP3K4	0.708234	972	0.804549
DNMT3B	0.708135	973	0.804348
PIK3C3	0.707558	974	0.804147
KLK1	0.707149	975	0.803945
GTF2IRD1	0.707138	976	0.803744
BARX2	0.706747	977	0.803543
RAD54L	0.706719	978	0.803341
DYNC1H1	0.706645	979	0.80314
DSC3	0.70614	980	0.802939
IFT88	0.706137	981	0.802738
KIF21B	0.706094	982	0.802536
CNTNAP2	0.705874	983	0.802335
MAP3K2	0.70546	984	0.802134
COPA	0.704715	985	0.801932
WASF2	0.704479	986	0.801731
ATP5G3	0.704436	987	0.80153
ONECUT1	0.704393	988	0.801329
ETV6	0.704275	989	0.801127
LAMA1	0.70419	990	0.800926
CDH6	0.704071	991	0.800725
HSPA1L	0.703986	992	0.800523
CD36	0.703617	993	0.800322
ROCK2	0.703574	994	0.800121
PCCA	0.703548	995	0.799919
PPP1R12B	0.703464	996	0.799718
SPRR1B	0.703271	997	0.799517
CDH20	0.70305	998	0.799316
ERC1	0.70275	999	0.799114
ALPP	0.702436	1000	0.798913
CYP2E1	0.702416	1001	0.798712
PPP2R5A	0.702334	1002	0.79851
DIXDC1	0.702309	1003	0.798309
ENOX1	0.702168	1004	0.798108
TCF7L1	0.702022	1005	0.797907
ALDH3A1	0.701825	1006	0.797705
RIPK2	0.701442	1007	0.797504
DNMBP	0.701116	1008	0.797303
DYNC2H1	0.700845	1009	0.797101
DSP	0.700813	1010	0.7969
TRPM2	0.700737	1011	0.796699
ITGA8	0.700632	1012	0.796498
ABL2	0.700498	1013	0.796296
LEPR	0.699387	1014	0.796095
MATR3	0.699246	1015	0.795894
HMMR	0.699084	1016	0.795692
MED15	0.698961	1017	0.795491
SELP	0.698892	1018	0.79529
CRYAA	0.698855	1019	0.795089
CD9	0.698574	1020	0.794887
KCNJ15	0.69788	1021	0.794686
DDC	0.697794	1022	0.794485
KCNK6	0.696924	1023	0.794283
SOX3	0.696804	1024	0.794082
HPS3	0.696437	1025	0.793881
CLK1	0.696317	1026	0.79368
CCNF	0.696117	1027	0.793478
DLC1	0.696092	1028	0.793277
MYBL2	0.696062	1029	0.793076
ROPN1	0.695654	1030	0.792874
ELF3	0.695602	1031	0.792673
DCT	0.695598	1032	0.792472
ADA	0.695353	1033	0.792271
SNAP23	0.695061	1034	0.792069
KLK7	0.694953	1035	0.791868
SORL1	0.694622	1036	0.791667
CLDN6	0.693995	1037	0.791465
EHF	0.693416	1038	0.791264
CYBB	0.693395	1039	0.791063
GUCY2F	0.692999	1040	0.790862
CD22	0.692883	1041	0.79066
CD1A	0.692866	1042	0.790459
OASL	0.692596	1043	0.790258
CHD9	0.692592	1044	0.790056
CLU	0.692592	1045	0.789855
CACNA1H	0.692045	1046	0.789654
SOSTDC1	0.692039	1047	0.789452
CXCL9	0.691465	1048	0.789251
NEK1	0.691319	1049	0.78905
TNIK	0.691244	1050	0.788849
ATP5C1	0.691169	1051	0.788647
HOXB4	0.690665	1052	0.788446
IL13	0.690641	1053	0.788245
APOA5	0.690294	1054	0.788043
PAWR	0.690191	1055	0.787842
DOK6	0.690007	1056	0.787641
AP3S2	0.689907	1057	0.78744
DCX	0.689835	1058	0.787238
CP	0.689108	1059	0.787037
ITGA3	0.688795	1060	0.786836
GPRIN2	0.688742	1061	0.786634
ARPC3	0.688486	1062	0.786433
FABP3	0.688468	1063	0.786232
AQP1	0.688242	1064	0.786031
TAC3	0.688131	1065	0.785829
LGI1	0.687263	1066	0.785628
AATF	0.687158	1067	0.785427
TCEB1	0.686335	1068	0.785225
EXOC2	0.686228	1069	0.785024
PORCN	0.685774	1070	0.784823
KCNA1	0.685487	1071	0.784622
FBLN1	0.685209	1072	0.78442
GZMH	0.685175	1073	0.784219
RUNX1T1	0.684741	1074	0.784018
SNX1	0.684619	1075	0.783816
CLTCL1	0.684411	1076	0.783615
IL20RB	0.684365	1077	0.783414
SPTA1	0.684069	1078	0.783213
GMCL1	0.683743	1079	0.783011
ARHGEF9	0.683073	1080	0.78281
HSPB3	0.682969	1081	0.782609
PPP2R2B	0.682845	1082	0.782407
BCAR3	0.682591	1083	0.782206
BEX1	0.68219	1084	0.782005
BTG2	0.681998	1085	0.781804
COL8A2	0.681902	1086	0.781602
METTL2A	0.681592	1087	0.781401
CSTF2T	0.681339	1088	0.7812
ALDH1A3	0.68109	1089	0.780998
CHKA	0.681079	1090	0.780797
NEDD4L	0.680965	1091	0.780596
ACTR1B	0.680842	1092	0.780395
LITAF	0.680653	1093	0.780193
GSTM2	0.680636	1094	0.779992
DRD1	0.680605	1095	0.779791
GUCY2C	0.680391	1096	0.779589
IL1RN	0.68023	1097	0.779388
RAD21	0.679986	1098	0.779187
RNF19A	0.679918	1099	0.778986
SPDEF	0.679716	1100	0.778784
ARPC2	0.679618	1101	0.778583
FLNC	0.679164	1102	0.778382
PIK3C2G	0.679149	1103	0.77818
BZW1	0.678953	1104	0.777979
FZD3	0.678854	1105	0.777778
PTN	0.678738	1106	0.777576
GRIN2B	0.678566	1107	0.777375
CD55	0.678248	1108	0.777174
DDX43	0.67812	1109	0.776973
UNC13C	0.67809	1110	0.776771
ALX1	0.677535	1111	0.77657
EHMT2	0.677188	1112	0.776369
CXCR7	0.676915	1113	0.776167
MYST4	0.676851	1114	0.775966
TBL1XR1	0.676446	1115	0.775765
GK	0.676155	1116	0.775564
DSC1	0.675872	1117	0.775362
PRTFDC1	0.675868	1118	0.775161
PDE6B	0.67581	1119	0.77496
APOBEC3G	0.67579	1120	0.774758
NEFL	0.675789	1121	0.774557
KPNA1	0.675784	1122	0.774356
ADH4	0.675607	1123	0.774155
ALPL	0.675461	1124	0.773953
EDIL3	0.675416	1125	0.773752
CTSD	0.675323	1126	0.773551
PTGIS	0.675227	1127	0.773349
CAT	0.675114	1128	0.773148
SRY	0.67508	1129	0.772947
EPN1	0.67506	1130	0.772746
CAPN9	0.675001	1131	0.772544
FXYD3	0.674877	1132	0.772343
SVIL	0.674482	1133	0.772142
TRO	0.67446	1134	0.77194
CACNA1E	0.674378	1135	0.771739
IFIT2	0.67416	1136	0.771538
CD93	0.674059	1137	0.771337
CDH26	0.673884	1138	0.771135
SH3BP5	0.673403	1139	0.770934
IGHM	0.673201	1140	0.770733
GABPA	0.672149	1141	0.770531
HIPK1	0.67184	1142	0.77033
HLA-E	0.671325	1143	0.770129
EXOC1	0.671311	1144	0.769928
ARG1	0.671136	1145	0.769726
LMNB1	0.67084	1146	0.769525
GMPS	0.670823	1147	0.769324
SELE	0.670785	1148	0.769122
OAS2	0.670639	1149	0.768921
LDLR	0.670507	1150	0.76872
EDA	0.670404	1151	0.768519
TAF1	0.669964	1152	0.768317
STX16	0.669848	1153	0.768116
ACSL4	0.669787	1154	0.767915
RAB11B	0.669469	1155	0.767713
ST8SIA3	0.669437	1156	0.767512
ATP8B1	0.669376	1157	0.767311
CDC14A	0.669105	1158	0.76711
CNTN5	0.668705	1159	0.766908
TIAM1	0.668574	1160	0.766707
SMTN	0.668364	1161	0.766506
PDE6A	0.667989	1162	0.766304
MOXD1	0.667881	1163	0.766103
DICER1	0.667697	1164	0.765902
FHL5	0.667322	1165	0.7657
CCAR1	0.667097	1166	0.765499
CLEC5A	0.666757	1167	0.765298
CA1	0.666353	1168	0.765097
PHC1	0.666267	1169	0.764895
INA	0.665909	1170	0.764694
P2RY12	0.665636	1171	0.764493
CLCN5	0.665169	1172	0.764291
RBM28	0.665068	1173	0.76409
CPS1	0.664934	1174	0.763889
IER3	0.664858	1175	0.763688
MYD88	0.664423	1176	0.763486
SIGLEC1	0.664359	1177	0.763285
RAB3C	0.664322	1178	0.763084
ARFGAP1	0.66423	1179	0.762882
SULT1E1	0.663829	1180	0.762681
PIGR	0.66381	1181	0.76248
AHNAK	0.663766	1182	0.762279
UTS2	0.663733	1183	0.762077
HLA-DPB1	0.663106	1184	0.761876
PKN1	0.662984	1185	0.761675
DGKG	0.662309	1186	0.761473
RBPMS	0.661773	1187	0.761272
GATA6	0.661533	1188	0.761071
BCAP31	0.661451	1189	0.76087
LAMA3	0.661192	1190	0.760668
DUSP19	0.661055	1191	0.760467
CNTNAP1	0.660854	1192	0.760266
COL18A1	0.660285	1193	0.760064
FEN1	0.660164	1194	0.759863
CDGAP	0.660031	1195	0.759662
SEMA3G	0.660017	1196	0.759461
SSH1	0.659954	1197	0.759259
FOSL1	0.659498	1198	0.759058
ACSL1	0.659402	1199	0.758857
BACE1	0.659007	1200	0.758655
PZP	0.65888	1201	0.758454
CDH4	0.658763	1202	0.758253
DUOX1	0.658663	1203	0.758052
MX2	0.658592	1204	0.75785
SERPINA4	0.658431	1205	0.757649
ICAM2	0.658268	1206	0.757448
BOC	0.658026	1207	0.757246
GAD1	0.657681	1208	0.757045
ODZ4	0.65713	1209	0.756844
LIG4	0.656759	1210	0.756643
FLG	0.656715	1211	0.756441
ADAR	0.656645	1212	0.75624
AHR	0.656067	1213	0.756039
GAB3	0.655935	1214	0.755837
TREM2	0.655643	1215	0.755636
HOXC8	0.655556	1216	0.755435
NCAM2	0.655548	1217	0.755233
CNTN4	0.655487	1218	0.755032
IRS4	0.655039	1219	0.754831
FXR1	0.654901	1220	0.75463
ZNF217	0.654895	1221	0.754428
DGKB	0.654844	1222	0.754227
KCNQ1	0.654777	1223	0.754026
CBLN1	0.6539	1224	0.753824
LAMB1	0.653898	1225	0.753623
MCF2	0.653879	1226	0.753422
TEP1	0.653709	1227	0.753221
MYH11	0.653601	1228	0.753019
BIRC6	0.653458	1229	0.752818
EHHADH	0.653229	1230	0.752617
ITIH1	0.653102	1231	0.752415
ARFGEF2	0.65289	1232	0.752214
FBXL5	0.652817	1233	0.752013
ITPR1	0.652745	1234	0.751812
ATG12	0.652652	1235	0.75161
BNIP2	0.652555	1236	0.751409
PAFAH1B3	0.652546	1237	0.751208
BMI1	0.652471	1238	0.751006
NFYC	0.652386	1239	0.750805
USP7	0.652172	1240	0.750604
APPL2	0.651971	1241	0.750403
PPAT	0.651701	1242	0.750201
IQGAP2	0.65157	1243	0.75
NFXL1	0.651244	1244	0.749799
FTH1	0.651067	1245	0.749597
CLCN3	0.651011	1246	0.749396
HLA-G	0.650786	1247	0.749195
MTSS1	0.650756	1248	0.748994
NGEF	0.65062	1249	0.748792
IRAK4	0.650542	1250	0.748591
PAG1	0.650236	1251	0.74839
MEIS2	0.650017	1252	0.748188
FCGR1A	0.649722	1253	0.747987
KIF2C	0.649137	1254	0.747786
CYP7B1	0.648714	1255	0.747585
ZFPM2	0.648698	1256	0.747383
CYP2C18	0.648593	1257	0.747182
GATA5	0.648442	1258	0.746981
ROCK1	0.648249	1259	0.746779
CNR1	0.647971	1260	0.746578
CD1B	0.647798	1261	0.746377
KATNA1	0.64718	1262	0.746176
CD97	0.647082	1263	0.745974
GABARAPL2	0.646784	1264	0.745773
MELK	0.646594	1265	0.745572
ESRRG	0.646376	1266	0.74537
BCOR	0.646356	1267	0.745169
MUC4	0.646347	1268	0.744968
CTNND2	0.646166	1269	0.744767
COL9A3	0.646139	1270	0.744565
KRT6A	0.645976	1271	0.744364
HOMER1	0.645717	1272	0.744163
FBN2	0.644983	1273	0.743961
CENPP	0.644626	1274	0.74376
KLF9	0.644278	1275	0.743559
APBB1	0.644153	1276	0.743357
IL1R2	0.64407	1277	0.743156
ARP11	0.643968	1278	0.742955
AXL	0.643898	1279	0.742754
EPHB4	0.643473	1280	0.742552
HNRNPU	0.643447	1281	0.742351
CACNA2D3	0.643225	1282	0.74215
CCKBR	0.64302	1283	0.741948
MFAP2	0.642815	1284	0.741747
MCM3	0.642659	1285	0.741546
LDB2	0.642164	1286	0.741345
SLC12A4	0.642128	1287	0.741143
BPNT1	0.641894	1288	0.740942
CHML	0.641659	1289	0.740741
SLC7A8	0.641284	1290	0.740539
CACNA1A	0.641188	1291	0.740338
PODXL2	0.640733	1292	0.740137
NUAK2	0.640665	1293	0.739936
FGF9	0.640558	1294	0.739734
SH3BGRL	0.640106	1295	0.739533
RCOR1	0.640089	1296	0.739332
TNKS	0.639851	1297	0.73913
ZFYVE9	0.639726	1298	0.738929
CHP	0.639536	1299	0.738728
ALOX5AP	0.639521	1300	0.738527
USP2	0.638931	1301	0.738325
GRIA3	0.638931	1302	0.738124
EVI1	0.638788	1303	0.737923
PPFIA2	0.638659	1304	0.737721
ASPH	0.638612	1305	0.73752
CD68	0.638472	1306	0.737319
ANK3	0.638195	1307	0.737118
CRIM1	0.637257	1308	0.736916
RTN4R	0.636709	1309	0.736715
DNER	0.63665	1310	0.736514
HIP1	0.636425	1311	0.736312
ARHGEF12	0.635965	1312	0.736111
STMN3	0.635901	1313	0.73591
PIP	0.635782	1314	0.735709
JMJD2A	0.635738	1315	0.735507
FGF5	0.635732	1316	0.735306
RANBP2	0.635515	1317	0.735105
DSG3	0.635489	1318	0.734903
DAAM1	0.635154	1319	0.734702
DHX15	0.634787	1320	0.734501
DKK1	0.634488	1321	0.7343
ABCF1	0.633863	1322	0.734098
ZHX1	0.633693	1323	0.733897
UGCGL1	0.633373	1324	0.733696
AEBP1	0.633352	1325	0.733494
ADAMTS5	0.633348	1326	0.733293
CHRNA3	0.63333	1327	0.733092
LIN9	0.633088	1328	0.73289
SPOCK3	0.633046	1329	0.732689
ID1	0.632988	1330	0.732488
GADD45B	0.63239	1331	0.732287
GRHL2	0.632334	1332	0.732085
CTTNBP2	0.632213	1333	0.731884
PRG2	0.631965	1334	0.731683
COL27A1	0.631955	1335	0.731481
NUAK1	0.631818	1336	0.73128
NXT2	0.631768	1337	0.731079
GABBR2	0.631624	1338	0.730878
YWHAE	0.631306	1339	0.730676
CSF3R	0.63119	1340	0.730475
EZH1	0.631013	1341	0.730274
SLC25A12	0.630816	1342	0.730072
RICTOR	0.630635	1343	0.729871
MAN1C1	0.630427	1344	0.72967
CALR	0.630388	1345	0.729469
GAS2	0.630176	1346	0.729267
ABLIM3	0.629801	1347	0.729066
TTK	0.629758	1348	0.728865
FAP	0.629645	1349	0.728663
HSPA2	0.629543	1350	0.728462
CEACAM5	0.629418	1351	0.728261
DEPDC6	0.629024	1352	0.72806
COL19A1	0.628972	1353	0.727858
CPXM2	0.628844	1354	0.727657
XPOT	0.628672	1355	0.727456
JAG1	0.628014	1356	0.727254
SDS	0.628003	1357	0.727053
TFAP2C	0.627993	1358	0.726852
ICAM4	0.627943	1359	0.726651
CHN1	0.627868	1360	0.726449
ASCC3	0.62727	1361	0.726248
ZFYVE28	0.62718	1362	0.726047
PPFIA1	0.626988	1363	0.725845
FST	0.626736	1364	0.725644
MCM6	0.62626	1365	0.725443
IFNA6	0.62608	1366	0.725242
IK	0.626072	1367	0.72504
KLRG1	0.626011	1368	0.724839
LTBP4	0.625847	1369	0.724638
KIF3A	0.625747	1370	0.724436
FOXP2	0.625624	1371	0.724235
ERN1	0.625573	1372	0.724034
CSDE1	0.625149	1373	0.723833
SLC7A11	0.625112	1374	0.723631
AP3B2	0.625048	1375	0.72343
CNDP2	0.623673	1376	0.723229
LIPG	0.623631	1377	0.723027
TADA2L	0.623157	1378	0.722826
CSF1	0.623066	1379	0.722625
FANCM	0.623022	1380	0.722424
LPA	0.622987	1381	0.722222
CACNA1D	0.622804	1382	0.722021
PPAP2B	0.622795	1383	0.72182
KATNB1	0.622744	1384	0.721618
HLX	0.622679	1385	0.721417
IL21R	0.622645	1386	0.721216
ENPEP	0.622576	1387	0.721014
DCLK1	0.622554	1388	0.720813
POLG	0.622294	1389	0.720612
ONECUT2	0.622274	1390	0.720411
KIF2B	0.621871	1391	0.720209
MCF2L	0.621849	1392	0.720008
WIPF1	0.621583	1393	0.719807
SMC4	0.621541	1394	0.719605
IRAK3	0.621511	1395	0.719404
LHCGR	0.621379	1396	0.719203
CHMP1B	0.621291	1397	0.719002
FGD3	0.620918	1398	0.7188
MID1	0.620828	1399	0.718599
PPIB	0.620753	1400	0.718398
CIC	0.620719	1401	0.718196
MAGEA4	0.620676	1402	0.717995
MASP1	0.620421	1403	0.717794
RAB10	0.62029	1404	0.717593
DPYSL4	0.619441	1405	0.717391
CAND1	0.619365	1406	0.71719
DHCR24	0.619265	1407.5	0.716888
RFX2	0.619265	1407.5	0.716888
ECM1	0.61896	1409	0.716586
PLCL2	0.6189	1410	0.716385
DNM3	0.61865	1411	0.716184
DBNL	0.61848	1412	0.715982
DTL	0.618475	1413	0.715781
IL10	0.618347	1414	0.71558
PRPF6	0.617732	1415	0.715378
DDR1	0.61773	1416	0.715177
SLCO1A2	0.617594	1417	0.714976
EFS	0.617409	1418	0.714775
GSPT1	0.617404	1419	0.714573
IRF6	0.617253	1420	0.714372
ATP8A2	0.61717	1421	0.714171
DYRK1B	0.617055	1422	0.713969
CPE	0.616811	1423	0.713768
LIMK2	0.616742	1424	0.713567
KCNAB1	0.616736	1425	0.713366
CTNNA3	0.616568	1426	0.713164
FYB	0.616535	1427	0.712963
EPB42	0.616307	1428	0.712762
SOX2	0.61619	1429	0.71256
CHRD	0.615612	1430	0.712359
HSPB1	0.615368	1431	0.712158
TAF15	0.615322	1432	0.711957
HSPA4L	0.615285	1433	0.711755
DPYSL3	0.615276	1434	0.711554
DDIT3	0.61499	1435	0.711353
PRRX2	0.614783	1436	0.711151
KAL1	0.614312	1437	0.71095
TMPO	0.614284	1438	0.710749
CIB2	0.614257	1439	0.710548
TDRD7	0.613992	1440	0.710346
SESN1	0.612758	1441	0.710145
DLK1	0.612742	1442	0.709944
PPL	0.612558	1443	0.709742
RBL2	0.612397	1444	0.709541
ASF1B	0.61238	1445	0.70934
RNF25	0.61226	1446	0.709138
EHD1	0.612231	1447	0.708937
MAML1	0.612157	1448	0.708736
NEDD4	0.612026	1449	0.708535
SIGLEC11	0.611956	1450	0.708333
TNFRSF8	0.6117	1451	0.708132
UBE3C	0.611642	1452	0.707931
ANXA6	0.611451	1453	0.707729
ADAM8	0.611299	1454	0.707528
MTHFD2	0.610843	1455	0.707327
IRF3	0.610837	1456	0.707126
EXOC8	0.610702	1457	0.706924
CALCR	0.610619	1458	0.706723
SLC16A3	0.610472	1459	0.706522
BIN2	0.610404	1460	0.70632
CST7	0.610355	1461	0.706119
DNASE2	0.610283	1462	0.705918
PTPRZ1	0.610247	1463	0.705717
GEMIN4	0.61024	1464	0.705515
NFKBIE	0.610082	1465	0.705314
NTRK1	0.609726	1466	0.705113
TRH	0.609438	1467	0.704911
CXCL13	0.609259	1468	0.70471
LIFR	0.609238	1469	0.704509
PDLIM5	0.609146	1470	0.704308
ME1	0.609045	1471	0.704106
HAND1	0.608835	1472	0.703905
CDKN2C	0.608774	1473	0.703704
PRKAR2A	0.608683	1474	0.703502
CHRNA5	0.608639	1475	0.703301
MCM10	0.608488	1476	0.7031
HIST1H2AD	0.608322	1477	0.702899
TBL1X	0.607685	1478	0.702697
SH3GL3	0.607684	1479	0.702496
POU3F3	0.607664	1480	0.702295
RBAK	0.607604	1481	0.702093
STRAP	0.607125	1482	0.701892
AKAP12	0.607017	1483	0.701691
STAT5B	0.60608	1484	0.70149
EIF4EBP1	0.606077	1485	0.701288
ZFP36	0.60601	1486	0.701087
IBTK	0.605753	1487	0.700886
GPI	0.605699	1488	0.700684
USP6NL	0.60559	1489	0.700483
CLSTN2	0.605553	1490	0.700282
PHF17	0.605299	1491	0.700081
HOXD12	0.605146	1492	0.699879
C8A	0.604674	1493	0.699678
DLX6	0.604363	1494	0.699477
ARHGAP6	0.604297	1495	0.699275
DIRAS3	0.604274	1496	0.699074
ERCC6L	0.604243	1497	0.698873
OSR1	0.603752	1498	0.698671
CD200	0.603739	1499	0.69847
DOCK3	0.60311	1500	0.698269
CENPO	0.603078	1501	0.698068
GABRA2	0.603046	1502	0.697866
CPNE1	0.602855	1503	0.697665
FBL	0.602276	1504	0.697464
HOOK2	0.60152	1505	0.697262
FAM13A1	0.601052	1506	0.697061
RHEB	0.601021	1507	0.69686
PPP2R3A	0.600951	1508	0.696659
SLC4A4	0.600848	1509	0.696457
MAPKAP1	0.600738	1510	0.696256
MASP2	0.600679	1511	0.696055
PRPF40A	0.600434	1512	0.695853
GSTM1	0.600379	1513	0.695652
NEBL	0.600379	1514	0.695451
OAS3	0.600332	1515	0.69525
PLXNB1	0.600077	1516	0.695048
TNPO3	0.600076	1517	0.694847
KIF27	0.599931	1518	0.694646
CRIPAK	0.599796	1519	0.694444
PAH	0.599539	1520	0.694243
MCCC2	0.599317	1521	0.694042
CYP1A1	0.599101	1522	0.693841
LAMA2	0.599078	1523	0.693639
IL5RA	0.599046	1524	0.693438
HOXA13	0.59847	1525	0.693237
CEACAM1	0.598419	1526	0.693035
EEF1G	0.598222	1527	0.692834
NOXO1	0.597893	1528	0.692633
PAX3	0.597873	1529	0.692432
TSC2	0.597854	1530	0.69223
RPS27A	0.597811	1531	0.692029
CD38	0.597533	1532	0.691828
RCOR3	0.597443	1533	0.691626
ATP2B1	0.597359	1534	0.691425
TAS2R46	0.59729	1535	0.691224
RTN2	0.597125	1536	0.691023
HIST1H2BD	0.596727	1537	0.690821
ACD	0.596648	1538	0.69062
RAB23	0.596542	1539	0.690419
POLR2H	0.595817	1540	0.690217
MTMR8	0.595566	1541	0.690016
LIN7A	0.595444	1542	0.689815
ARID3A	0.595181	1543	0.689614
KIAA1109	0.595044	1544	0.689412
L3MBTL2	0.595019	1545	0.689211
EIF3B	0.595001	1546	0.68901
TBX4	0.594595	1547	0.688808
MVP	0.594513	1548	0.688607
IL17RD	0.59438	1549	0.688406
CD84	0.594362	1550	0.688205
NLGN3	0.594277	1551	0.688003
MPDZ	0.594086	1552	0.687802
DIP2A	0.594011	1553	0.687601
NEIL1	0.59388	1554	0.687399
MYH9	0.593795	1555	0.687198
RHAG	0.593789	1556	0.686997
WNK2	0.593464	1557	0.686795
GNL1	0.592876	1558	0.686594
CHD1L	0.592693	1559	0.686393
MEF2A	0.592099	1560	0.686192
ADAM15	0.591906	1561	0.68599
ATG3	0.591802	1562	0.685789
EXOSC10	0.591509	1563	0.685588
PPP2R2A	0.591496	1564	0.685386
ODZ2	0.591477	1565	0.685185
KIF2A	0.590976	1566	0.684984
DIAPH2	0.590576	1567	0.684783
POT1	0.590434	1568	0.684581
CETN3	0.590431	1569	0.68438
MST1R	0.590174	1570	0.684179
OR51B5	0.590126	1571	0.683977
INPP4B	0.589767	1572	0.683776
MTTP	0.589605	1573	0.683575
WWOX	0.589443	1574	0.683374
TRIM2	0.589276	1575	0.683172
PAK3	0.589232	1576	0.682971
PRKCH	0.589125	1577	0.68277
TEAD1	0.588984	1578	0.682568
LIPC	0.588864	1579	0.682367
ARL5B	0.5888	1580	0.682166
BIN3	0.588455	1581	0.681965
GRIN2D	0.588237	1582	0.681763
ANK1	0.587945	1583	0.681562
IFNA10	0.587775	1584	0.681361
GDF2	0.587738	1585	0.681159
SLC4A3	0.587667	1586	0.680958
DBF4	0.58765	1587	0.680757
MDFIC	0.58762	1588	0.680556
VPS13C	0.586758	1589	0.680354
LDHA	0.586756	1590	0.680153
BCL11A	0.586588	1591	0.679952
TRPC6	0.586553	1592	0.67975
PRKAA2	0.586393	1593	0.679549
EYA3	0.58634	1594	0.679348
ACAN	0.58628	1595	0.679147
ECE2	0.586032	1596	0.678945
FGF12	0.586008	1597	0.678744
RPP21	0.585977	1598	0.678543
KLF1	0.585893	1599	0.678341
SCN8A	0.585688	1600	0.67814
AFF4	0.585589	1601	0.677939
FRAS1	0.585483	1602	0.677738
GTF3C1	0.584952	1603	0.677536
BAG1	0.584918	1604	0.677335
ARHGEF3	0.584846	1605	0.677134
RNF111	0.584634	1606	0.676932
OR7C2	0.584309	1607	0.676731
EIF4G1	0.584132	1608	0.67653
FAM123B	0.583816	1609	0.676329
FANCL	0.583537	1610	0.676127
NME4	0.583424	1611	0.675926
SMARCC1	0.58318	1612	0.675725
IRF8	0.583058	1613	0.675523
AKAP3	0.58293	1614	0.675322
SEC31B	0.582728	1615	0.675121
ARHGEF10	0.58263	1616	0.674919
SIPA1L1	0.582229	1617	0.674718
PRKD1	0.581844	1618	0.674517
TSC1	0.581716	1619	0.674316
AVPR1B	0.581685	1620	0.674114
AP3B1	0.58154	1621	0.673913
OGT	0.581359	1622	0.673712
TCF21	0.581224	1623	0.67351
CDKN2D	0.581124	1624	0.673309
IDH1	0.580905	1625	0.673108
SLC16A7	0.580735	1626	0.672907
IRF2	0.580565	1627	0.672705
KCNA5	0.580355	1628	0.672504
KIF4A	0.580015	1629	0.672303
DTNA	0.579742	1630	0.672101
ARHGAP20	0.579717	1631	0.6719
GNL3	0.579667	1632	0.671699
FADS2	0.579508	1633	0.671498
YARS2	0.579199	1634	0.671296
DDX58	0.579191	1635	0.671095
CD37	0.57919	1636	0.670894
HNF1B	0.578961	1637	0.670692
SHMT2	0.578936	1638	0.670491
PREX1	0.578671	1639	0.67029
LTBR	0.578553	1640	0.670089
AK3	0.577862	1641	0.669887
P2RY1	0.577624	1642	0.669686
SLC1A3	0.577572	1643	0.669485
CCL17	0.577373	1644	0.669283
HNRNPR	0.5773	1645	0.669082
FOSB	0.577186	1646	0.668881
LCT	0.576993	1647	0.66868
FBXL11	0.57699	1648	0.668478
ADAMTS4	0.576601	1649	0.668277
EXOC7	0.576517	1650	0.668076
CDH7	0.576489	1651	0.667874
ADFP	0.576435	1652	0.667673
NONO	0.576434	1653	0.667472
FOLR1	0.576256	1654	0.667271
IFI16	0.57613	1655	0.667069
IRF5	0.575921	1656	0.666868
RAB11FIP4	0.575897	1657	0.666667
CTPS2	0.57589	1658	0.666465
RNF128	0.575871	1659	0.666264
FANCG	0.575805	1660	0.666063
KLRC1	0.575661	1661	0.665862
NRG3	0.575644	1662	0.66566
PLXNC1	0.575524	1663	0.665459
GHRL	0.575414	1664	0.665258
RAP2A	0.574798	1665	0.665056
KCNA3	0.574609	1666	0.664855
PGC	0.574548	1667	0.664654
ROR1	0.574061	1668	0.664452
ARG2	0.573998	1669	0.664251
GMDS	0.573997	1670	0.66405
CD5	0.573923	1671	0.663849
GTF2H4	0.573239	1672	0.663647
F8	0.573017	1673	0.663446
TYR	0.572921	1674	0.663245
PPP1R13L	0.572791	1675	0.663043
CHMP2A	0.572535	1676	0.662842
BRF1	0.572498	1677	0.662641
SOX11	0.572382	1678	0.66244
BRSK1	0.572339	1679	0.662238
CHM	0.572162	1680	0.662037
PRPH2	0.572131	1681	0.661836
ANK2	0.572127	1682	0.661634
ANKZF1	0.572003	1683	0.661433
KCNN3	0.571792	1684	0.661232
TAS2R14	0.5717	1685	0.661031
MPP3	0.571515	1686	0.660829
FGF6	0.571452	1687	0.660628
ADD2	0.571318	1688	0.660427
PLP1	0.571282	1689	0.660225
NQO1	0.571227	1690	0.660024
FKBP8	0.570941	1691	0.659823
F11	0.570932	1692	0.659622
ERCC5	0.570849	1693	0.65942
MAP1A	0.570726	1694	0.659219
ANTXR1	0.5705	1695	0.659018
TBRG4	0.57047	1696	0.658816
ITGAL	0.570457	1697	0.658615
FANCF	0.570391	1698	0.658414
BMP10	0.570128	1699	0.658213
BDKRB1	0.570017	1700	0.658011
LIG1	0.569703	1701	0.65781
KCNA4	0.56949	1702	0.657609
GPR143	0.569486	1703	0.657407
ZHX2	0.569412	1704	0.657206
FSHR	0.569308	1705	0.657005
UBP1	0.569179	1706	0.656804
SOX5	0.568963	1707	0.656602
CLCA1	0.568703	1708	0.656401
NSMAF	0.568598	1709	0.6562
RSPO1	0.568306	1710	0.655998
CACNA1B	0.568284	1711	0.655797
GBF1	0.568094	1712	0.655596
PARP14	0.568068	1713	0.655395
COPE	0.567895	1714	0.655193
PDE7A	0.56782	1715	0.654992
CORO2A	0.567244	1716	0.654791
APEX1	0.567061	1717	0.654589
ARIH1	0.566962	1718	0.654388
TAS2R49	0.566766	1719	0.654187
MED14	0.566718	1720	0.653986
OR7D2	0.566313	1721	0.653784
SERPINB1	0.566062	1722	0.653583
CNTN2	0.565772	1723	0.653382
GNG7	0.565631	1724	0.65318
ROBO4	0.565487	1725	0.652979
DOCK9	0.564874	1726	0.652778
MBP	0.564816	1727	0.652576
MAG	0.564774	1728	0.652375
CAB39	0.564338	1729	0.652174
DUS1L	0.564294	1730	0.651973
MAST4	0.563912	1731	0.651771
ENO2	0.563837	1732	0.65157
CCL28	0.563705	1733	0.651369
HUWE1	0.563612	1734	0.651167
IMPA2	0.563291	1735	0.650966
MAP3K10	0.563202	1736	0.650765
CPT2	0.563081	1737	0.650564
LHX2	0.562625	1738	0.650362
ATF6	0.562308	1739	0.650161
EPHA7	0.562031	1740	0.64996
GFM1	0.561691	1741	0.649758
LZTS1	0.561609	1742	0.649557
ACO1	0.561562	1743	0.649356
GLIS1	0.561403	1744	0.649155
MED13L	0.561128	1745	0.648953
BMP3	0.561009	1746	0.648752
CTDP1	0.56099	1747	0.648551
FCAR	0.560969	1748	0.648349
SOCS5	0.560786	1749	0.648148
DSG1	0.560593	1750	0.647947
GJA5	0.560397	1751	0.647746
TRPM6	0.56037	1752	0.647544
ODZ1	0.55991	1753	0.647343
DOCK10	0.559817	1754	0.647142
PROX1	0.559469	1755	0.64694
DBH	0.55945	1756	0.646739
GYPC	0.559362	1757	0.646538
PRICKLE1	0.559361	1758	0.646337
MTHFD1	0.559255	1759	0.646135
DKK3	0.559178	1760	0.645934
ADAMTS8	0.558788	1761	0.645733
ERCC6	0.558571	1762	0.645531
UNC5CL	0.558516	1763	0.64533
REN	0.558259	1764	0.645129
POU2F2	0.558099	1765	0.644928
DAP3	0.558075	1766	0.644726
KCNMA1	0.557939	1767	0.644525
ZMAT3	0.557727	1768	0.644324
OTUD7B	0.557716	1769	0.644122
ADAMTS19	0.557552	1770	0.643921
SPOP	0.55735	1771	0.64372
STAB1	0.557039	1772	0.643519
ACTR3B	0.557034	1773	0.643317
CDH8	0.556887	1774	0.643116
CLSPN	0.556789	1775	0.642915
OMG	0.55673	1776	0.642713
ARL4D	0.556682	1777	0.642512
CYLC2	0.556373	1778	0.642311
ERRFI1	0.556284	1779	0.64211
GBE1	0.556284	1780	0.641908
KRT4	0.556109	1781	0.641707
ATP6V1E2	0.556019	1782	0.641506
GPR109B	0.555989	1783	0.641304
INVS	0.555968	1784	0.641103
POP5	0.555857	1785	0.640902
CNOT3	0.555634	1786	0.6407
KRT32	0.555598	1787	0.640499
F7	0.555594	1788	0.640298
CYSLTR1	0.555584	1789	0.640097
FBXO30	0.555513	1790	0.639895
CYP21A2	0.555447	1791	0.639694
HNRPDL	0.555411	1792	0.639493
CFH	0.555184	1793	0.639291
PAPSS2	0.554892	1794	0.63909
TNFRSF9	0.554864	1795	0.638889
PJA2	0.554567	1796	0.638688
LRP1B	0.554509	1797	0.638486
BPTF	0.55441	1798	0.638285
THOC1	0.554394	1799	0.638084
RAVER2	0.554212	1800	0.637882
CDH9	0.55401	1801	0.637681
KCNS3	0.553693	1802	0.63748
RORC	0.553546	1803	0.637279
CENPQ	0.553522	1804	0.637077
EPHA5	0.553269	1805	0.636876
SLC6A1	0.553263	1806	0.636675
ING4	0.55325	1807	0.636473
RAD1	0.553215	1808	0.636272
ROD1	0.553187	1809	0.636071
RSBN1	0.553123	1810	0.63587
MYOM1	0.552999	1811	0.635668
ALOX15B	0.552907	1812	0.635467
FBLN5	0.552751	1813	0.635266
RNASE1	0.55263	1814	0.635064
CBX8	0.5526	1815	0.634863
ECEL1	0.552527	1816	0.634662
CLCN4	0.552433	1817	0.634461
SULT2B1	0.552007	1818	0.634259
ARHGEF11	0.551957	1819	0.634058
CRY1	0.551943	1820	0.633857
DPYSL2	0.551926	1821	0.633655
IGF2R	0.55173	1822	0.633454
UHRF1	0.5517	1823	0.633253
UNC5B	0.551574	1824	0.633052
OLR1	0.551524	1825	0.63285
MBD4	0.551495	1826	0.632649
IFT172	0.551434	1827	0.632448
UFC1	0.551418	1828	0.632246
ACCN3	0.551395	1829	0.632045
ANGPTL4	0.551075	1830	0.631844
IDH3A	0.55106	1831	0.631643
VCPIP1	0.550947	1832	0.631441
HDAC6	0.550937	1833	0.63124
ARFGEF1	0.550785	1834	0.631039
MAP4K4	0.550328	1835	0.630837
PIP5K3	0.550077	1836	0.630636
SNTB1	0.549848	1837	0.630435
CHMP6	0.549783	1838	0.630233
PLEK	0.549721	1839	0.630032
ZNF232	0.549703	1840	0.629831
DIABLO	0.549517	1841	0.62963
MAT2A	0.549293	1842	0.629428
GRHL3	0.549143	1843	0.629227
BDH1	0.549036	1844	0.629026
STX8	0.54851	1845	0.628824
GUCY1A3	0.548503	1846	0.628623
ATG10	0.548459	1847	0.628422
CPLX2	0.548184	1848	0.628221
SLCO1B1	0.547915	1849	0.628019
CACNA2D1	0.547792	1850	0.627818
MSH3	0.547663	1851	0.627617
ENAH	0.54729	1852	0.627415
EIF4G2	0.547163	1853	0.627214
SEMA3C	0.547041	1854	0.627013
GRIK1	0.547019	1855	0.626812
GABRA1	0.546767	1856	0.62661
GOT2	0.546622	1857	0.626409
AMICA1	0.546529	1858	0.626208
HCFC1	0.546493	1859	0.626006
MAP4K1	0.546459	1860	0.625805
BTG3	0.546203	1861	0.625604
MAD2L2	0.546026	1862	0.625403
MDFI	0.545824	1863	0.625201
DAAM2	0.545642	1864	0.625
PDE6C	0.545596	1865	0.624799
AURKC	0.545553	1866	0.624597
KREMEN2	0.545466	1867	0.624396
RCN2	0.545381	1868	0.624195
KIF13A	0.545378	1869	0.623994
KCNE4	0.545334	1870	0.623792
KIF17	0.544949	1871	0.623591
CASKIN1	0.544276	1872	0.62339
FGD4	0.543888	1873	0.623188
DEF6	0.543849	1874	0.622987
HIRA	0.54377	1875	0.622786
RPS6KA1	0.543743	1876	0.622585
ADAM9	0.543659	1877	0.622383
ACADSB	0.543653	1878	0.622182
BTAF1	0.543496	1879	0.621981
CUBN	0.543495	1880	0.621779
TBC1D10A	0.543378	1881	0.621578
EXTL1	0.543034	1882	0.621377
UBE2M	0.542825	1883	0.621176
SPATA13	0.5426	1884	0.620974
ANP32C	0.542185	1885	0.620773
NCAPD2	0.542062	1886	0.620572
TNFRSF11B	0.541974	1887	0.62037
POP4	0.541912	1888	0.620169
FANCC	0.541664	1889	0.619968
UNC13A	0.541443	1890	0.619767
CRMP1	0.540966	1891	0.619565
KLF8	0.540411	1892	0.619364
CA3	0.540404	1893	0.619163
DPM1	0.540297	1894	0.618961
ATP1B1	0.540274	1895	0.61876
HFE2	0.54012	1896	0.618559
RIN2	0.539977	1897	0.618357
GEMIN7	0.539292	1898	0.618156
SLC8A1	0.53927	1899	0.617955
MDC1	0.539204	1900	0.617754
STK17A	0.539023	1901	0.617552
FGF8	0.538111	1902	0.617351
SH3PXD2A	0.537984	1903	0.61715
CHAF1A	0.537887	1904	0.616948
HLA-DRB5	0.537672	1905	0.616747
ARHGAP30	0.537121	1906	0.616546
MLL	0.537061	1907	0.616345
CNTN3	0.53702	1908	0.616143
GNB4	0.536847	1909	0.615942
AMBP	0.536602	1910	0.615741
RPN1	0.536505	1911	0.615539
MYO5B	0.536408	1912	0.615338
ARID3B	0.536181	1913	0.615137
VIPR2	0.536088	1914	0.614936
LARP1	0.536	1915	0.614734
HIST1H1E	0.53596	1916	0.614533
PAXIP1	0.53595	1917	0.614332
NPHP4	0.535892	1918	0.61413
KRT19	0.535869	1919	0.613929
MID2	0.535792	1920	0.613728
FBXO9	0.535683	1921	0.613527
ODZ3	0.535624	1922	0.613325
NCF2	0.53561	1923	0.613124
KIF13B	0.535355	1924	0.612923
G3BP1	0.535149	1925	0.612721
NFKBIZ	0.535097	1926	0.61252
EMX2	0.534944	1927	0.612319
ARHGEF5	0.534712	1928	0.612118
LLGL2	0.534463	1929	0.611916
FNTA	0.534337	1930	0.611715
VSIG4	0.534135	1931	0.611514
PGAP1	0.53408	1932	0.611312
DEPDC7	0.53381	1933	0.611111
MCM2	0.533731	1934	0.61091
FKBP1B	0.53372	1935	0.610709
ARFGAP3	0.533514	1936	0.610507
CA12	0.533489	1937	0.610306
HOXA10	0.533362	1938	0.610105
GORASP2	0.533225	1939	0.609903
STXBP4	0.533015	1940	0.609702
PIK3R5	0.533013	1941	0.609501
TBC1D4	0.532718	1942	0.6093
EIF2C3	0.532596	1943	0.609098
DOCK2	0.532399	1944	0.608897
KCND3	0.532225	1945	0.608696
SOX9	0.5322	1946	0.608494
CTDSP2	0.532026	1947	0.608293
GPD2	0.53179	1948	0.608092
EXOC6	0.531762	1949	0.60789
PARN	0.531758	1950	0.607689
CST3	0.531748	1951	0.607488
RRAGA	0.531696	1952	0.607287
CCNG2	0.531645	1953	0.607085
NANOS1	0.531576	1954	0.606884
TAS2R10	0.531526	1955	0.606683
CHRDL1	0.531516	1956	0.606481
APBA2	0.531416	1957	0.60628
MORF4L2	0.531414	1958	0.606079
KLK2	0.531408	1959	0.605878
LTBP1	0.531173	1960	0.605676
P2RY13	0.531082	1961	0.605475
ABCC9	0.531079	1962	0.605274
PARP9	0.53106	1963	0.605072
ARHGAP29	0.531045	1964	0.604871
IL16	0.531034	1965	0.60467
TRAF3IP2	0.530996	1966	0.604469
POLD1	0.530786	1967	0.604267
IQSEC1	0.530673	1968	0.604066
HIP1R	0.530634	1969	0.603865
DTX4	0.530569	1970	0.603663
PRKRIR	0.530557	1971	0.603462
PPARGC1A	0.530542	1972	0.603261
PIGO	0.530444	1973	0.60306
MYO3B	0.530394	1974	0.602858
APBB2	0.530298	1975	0.602657
CPA6	0.530034	1976	0.602456
USP8	0.529845	1977	0.602254
MYH10	0.529647	1978	0.602053
ZFP14	0.529501	1979	0.601852
PMS2L5	0.529246	1980	0.601651
EIF2AK3	0.529221	1981	0.601449
MSX2	0.529119	1982	0.601248
C3AR1	0.529077	1983	0.601047
NF2	0.529051	1984	0.600845
EPRS	0.528914	1985	0.600644
PDK3	0.528892	1986	0.600443
SAV1	0.528864	1987	0.600242
FRK	0.528819	1988	0.60004
CHDH	0.528764	1989	0.599839
ZBTB4	0.528635	1990	0.599638
CD300LF	0.528424	1991	0.599436
HSF4	0.528331	1992	0.599235
SFRP2	0.528256	1993	0.599034
WDR48	0.528167	1994	0.598833
MAGED1	0.528137	1995	0.598631
DOCK11	0.527865	1996	0.59843
KNTC1	0.52781	1997	0.598229
KHDRBS3	0.527136	1998	0.598027
ZEB1	0.526885	1999	0.597826
[truncated: 2,969 more rows]
