# Supplementary material for: DawnRank: discovering personalized driver genes in cancer
Source: Genome Med. 2014 Jul 31;6(7):56. doi: 10.1186/s13073-014-0056-8 (PMC4148527; doi:10.1186/s13073-014-0056-8)
Supplement: Supplementary file 3 — Pathway information for known drivers and personalized drivers. [file 13073_2014_56_MOESM3_ESM.xlsx]

## Sheet: PathwayDistributions
Pathway Name	GBM Personalized	GBM Known	OV Personalized	OV Known	BRCA Personalized	BRCA Known		Legend
PI3K-Akt signaling pathway	3	12	1	9	0	13		Pathway Name	Name of Pathway in question (KEGG annotation)
Proteoglycans in cancer	1	9	2	8	2	11		X_Personalized	The distribution (Counts) of Personalized Drivers in the Pathway
HTLV-I infection	1	6	1	8	2	11		X_Known	The distribution (Counts) of Known Drivers in the Pathway
Focal adhesion	0	6	1	4	0	7
MAPK signaling pathway	0	7	3	5	1	8
Ras signaling pathway	0	9	0	6	1	7
MicroRNAs in cancer	0	10	0	11	0	9
Endocytosis	0	9	1	4	0	3
Regulation of actin cytoskeleton	0	5	1	4	0	5
ErbB signaling pathway	0	5	0	6	1	9
Viral carcinogenesis	0	3	0	6	0	5
Adherens junction	0	4	1	3	0	5
Endometrial cancer	0	6	0	7	0	10
Cytokine-cytokine receptor interaction	4	7	1	3	1	2
Chemokine signaling pathway	0	0	0	2	2	4
Jak-STAT signaling pathway	4	2	1	4	0	7
Hippo signaling pathway	0	2	2	2	0	3
Cell cycle	1	5	0	6	0	5
Estrogen signaling pathway	0	2	2	3	0	5
Glioma	0	6	0	5	0	8
Calcium signaling pathway	0	4	4	2	2	3
Toxoplasmosis	0	0	2	1	1	4
HIF-1 signaling pathway	0	3	0	4	0	6
Metabolic pathways	2	0	4	0	4	0
Transcriptional misregulation in cancer	0	4	0	4	1	4
GnRH signaling pathway	0	2	1	2	0	3
Prolactin signaling pathway	0	0	0	2	0	5
Cholinergic synapse	0	0	1	2	1	4
T cell receptor signaling pathway	0	1	0	3	0	4
Toll-like receptor signaling pathway	3	0	2	1	1	4
Natural killer cell mediated cytotoxicity	3	0	1	2	0	2
Neurotrophin signaling pathway	0	1	1	3	1	4
Wnt signaling pathway	0	3	1	4	0	3
Axon guidance	0	1	1	1	2	0
Progesterone-mediated oocyte maturation	0	0	0	2	0	3
Insulin signaling pathway	0	1	0	3	0	4
Bacterial invasion of epithelial cells	0	2	1	2	0	4
Fc epsilon RI signaling pathway	0	0	0	2	0	4
Gap junction	0	3	1	2	0	2
Osteoclast differentiation	0	0	2	1	0	3
TGF-beta signaling pathway	2	1	0	2	0	1
ECM-receptor interaction	0	0	0	0	0	0
Ubiquitin mediated proteolysis	0	2	5	2	0	2
Tight junction	0	0	2	1	1	1
Basal cell carcinoma	0	3	0	2	0	1
Chagas disease (American trypanosomiasis)	0	0	1	1	0	4
mTOR signaling pathway	0	0	2	1	0	3
Neuroactive ligand-receptor interaction	1	0	3	0	1	0
VEGF signaling pathway	0	1	0	3	0	3
Arrhythmogenic right ventricular cardiomyopathy (ARVC)	0	0	2	0	1	0
Leukocyte transendothelial migration	0	0	2	1	0	2
Oocyte meiosis	0	0	1	1	0	0
Amoebiasis	0	0	0	1	0	2
Cell adhesion molecules (CAMs)	0	0	2	0	2	1
Epithelial cell signaling in Helicobacter pylori infection	0	3	0	1	1	3
Protein digestion and absorption	0	0	1	0	0	0
RIG-I-like receptor signaling pathway	4	0	2	0	0	0
Dilated cardiomyopathy	1	0	2	0	0	0
Viral myocarditis	0	0	2	0	1	1
Glutamatergic synapse	0	0	2	0	1	0
p53 signaling pathway	1	2	0	3	0	3
Hedgehog signaling pathway	0	1	0	0	1	0
Retrograde endocannabinoid signaling	0	0	2	0	2	0
Autoimmune thyroid disease	3	0	2	0	1	0
Apoptosis	0	1	0	3	0	5
TNF signaling pathway	0	0	0	1	0	4
Aldosterone-regulated sodium reabsorption	0	0	0	2	0	2
GABAergic synapse	0	0	1	0	1	0
Serotonergic synapse	0	0	1	1	1	0
B cell receptor signaling pathway	0	0	0	2	0	3
Hypertrophic cardiomyopathy (HCM)	1	0	2	0	0	0
Dopaminergic synapse	0	0	1	0	2	1
Phagosome	0	0	2	0	0	0
